# Supplementary material for: Health literacy and high blood pressure among Myanmar migrant workers in Northeastern Thailand
Source: PLoS One. 2024 Apr 25;19(4):e0302057. doi: 10.1371/journal.pone.0302057 (PMC11045064; doi:10.1371/journal.pone.0302057)
Supplement: S1 File — (XLSX) [file pone.0302057.s001.xlsx]

## Sheet: Main dataset
id	age	gender	mstatus	edu	inc	outc	hi	thai	oil	ffd	adst	sst	veg	pa	workt	slpt	smk	alc	hstatus	cnd	tx	fhht	fhcn	pss	phq	hlscores	hl	kngscores	kng	attscores	att	bp	wc	wt	hgt	wcm	wcf	hlaccess	hlunderstand	hlhc	hldp	hlhp	hlappraise	hlapply	hcscores	dpscores	hpscores	accessscores	understandscores
1	44	2	2	4	9500	3500	2	75	1	0	0	2	5	1	8	8	2	2	7	1		1	1	26	7	72	75	8	73	30	67	3	83	59.3	156		83	88	75	78	78	69	58	79	25	25	22	21	18
2	20	2	2	4	9000	5000	2	6	4	2	5	3	4	1	7	7	1	2	9	1		1	1	14	3	71	74	9	82	40	89	2	73	57.7	156		73	71	75	66	66	91	79	71	21	21	29	17	18
3	45	1	2	2	8000	2000	1	4	8	0	0	3	1	1	8	8	3	3	6	1		1	1	20	13	48	50	5	45	25	56	3	71.2	51.15	163.1	71.2		46	46	59	44	47	46	63	19	14	15	11	11
4	32	1	2	4	8000	3000	2	4	5	5	2	4	3	1	10	6	3	3	3	1		2	2	20	16	58	60	8	73	25	56	3	98	78.85	165.3	98		63	54	69	56	56	63	63	22	18	18	15	13
5	38	1	2	3	8000	1000	1	4	1	1	0	1	3	1	9	7	3	3	8	1		1	1	20	1	44	46	6	55	33	73	1	77.5	55.45	166.3	77.5		46	50	47	44	47	42	46	15	14	15	11	12
6	43	1	2	2	10000	2000	2	4	7	6	0	1	5	1	8	8	2	2	9	1		1	1	17	0	43	45	6	55	29	64	1	71	50	154.5	71		29	50	50	47	38	50	50	16	15	12	7	12
7	30	1	2	2	10000	2000	2	5	7	1	2	3	1	1	8	7	2	2	9	1		2	1	26	11	72	75	1	9	31	69	2	74.3	47.6	157.3	74.3		75	75	72	63	91	88	63	23	20	29	18	18
8	19	1	1	4	8000	1000	1	4	2	1	0	2	5	1	9	7	1	2	8	1		1	1	20	1	56	58	6	55	33	73	2	70.5	48.5	169.3	70.5		58	58	50	66	59	58	58	16	21	19	14	14
9	31	2	2	4	9000	3000	2	48	2	1	0	3	4	1	13	8	3	3	3	2	1	2	2	18	9	45	47	8	73	29	64	2	88	75.35	179.3		88	54	29	34	47	59	54	50	11	15	19	13	7
10	25	1	1	2	8000	1000	2	64	4	1	0	1	2	2	8	8	3	2	5	1		1	1	16	0	72	75	1	9	24	53	1	64.5	44.65	177.6	64.5		75	75	75	75	75	75	75	24	24	24	18	18
11	19	1	2	4	8000	3000	1	65	7	2	0	6	4	1	8	9	3	3	5	1		2	1	21	17	68	71	2	18	24	53	2	74	52.05	156.6	74		71	71	72	69	72	67	75	23	22	23	17	17
12	39	1	2	4	9000	2000	2	12	1	2	3	4	4	1	8	8	3	1	7	1		1	1	18	10	49	51	9	82	26	58	4	91	72.4	166	91		50	54	53	50	50	50	50	17	16	16	12	13
13	27	1	1	4	8000	2000	2	6	4	2	1	2	2	1	9	8	2	2	10	1		2	1	21	2	48	50	6	55	39	87	2	71.5	57	167	71.5		50	50	50	50	50	50	50	16	16	16	12	12
14	27	1	2	3	10000	2500	1	12	8	2	1	2	1	1	10	8	1	3	1	1		1	1	17	3	30	31	8	73	32	71	2	75	55.8	157.3	75		33	29	28	31	34	33	29	9	10	11	8	7
15	42	1	2	4	10000	3000	2	24	8	0	0	0	2	1	12	8	3	2	9	1		2	1	13	2	55	57	5	45	29	64	3	80	57	167	80		58	54	56	53	63	63	54	18	17	20	14	13
16	23	1	2	3	9000	5000	1	54	7	0	5	2	4	1	7	6	1	1	9	1		1	1	15	3	67	70	9	82	38	84	3	80.5	60.75	164	80.5		67	75	59	69	81	63	75	19	22	26	16	18
17	36	1	1	4	9000	4000	2	5	4	4	2	0	1	1	8	6	3	3	4	1		1	1	24	21	43	45	11	100	36	80	3	87	57.25	157	87		25	42	41	47	47	50	63	13	15	15	6	10
18	39	1	1	4	7000	4800	2	4	2	2	2	2	2	2	6	7	2	3	6	1		2	1	18	0	74	77	6	55	28	62	1	87.5	63.95	163.5	87.5		83	75	81	75	75	75	75	26	24	24	20	18
19	47	1	2	2	8000	1200	1	4	7	3	1	2	3	1	8		3	2	5	1		1	1	22	19	58	60	9	82	31	69	1	70	47.6	167.5	70		75	63	63	56	63	54	50	20	18	20	18	15
20	44	2	2	1	8500	3000	2	4	1	7	0	1	3	1	7	7	3	1	7	1		1	1	19	4	66	69	8	73	41	91	2	95	68.9	166.5		95	67	75	59	69	78	67	67	19	22	25	16	18
21	32	1	2	4	9000	1500	2	7	4	1	3	6	6	1	8	7	2	2	5	1		1	1	21	7	62	65	8	73	33	73	3	87.5	65.1	174	87.5		63	71	56	66	72	63	63	18	21	23	15	17
22	36	1	2	3	8000	1000	1	4	2	0	0	3	3	1	8	5	2	1	5	2	1	2	1	7	10	81	84	8	73	33	73	1	84	58.3	161	84		67	96	84	84	84	88	88	27	27	27	16	23
23	42	1	2	1	7000	2000	1	36	8	6	4	1	3	1	8	8	1	3	5	1		2	2	21	12	83	86	9	82	39	87	3	76	62.55	165.3	76		100	75	94	84	81	88	83	30	27	26	24	18
24	30	1	2	3	12000	2000	2	4	1	1	3	3	2	1	8	6	3	2	7	1		1	1	24	8	69	72	5	45	32	71	1	77	54.3	166	77		54	71	63	81	72	75	88	20	26	23	13	17
25	39	1	2	2	9000	1000	1	4	7	3	2	2	1	1	8	5	3	3	10	1		1	1	20	2	29	30	2	18	31	69	3	87	64.6	167.3	87		29	25	25	34	31	33	33	8	11	10	7	6
26	37	1	2	4	10000	2000	1	5	8	0	1	1	3	2	5	7	1	2	7	2	1	1	1	14	7	59	61	0	0	32	71	1	80.5	61.9	165.5	80.5		75	54	47	72	66	58	58	15	23	21	18	13
27	33	1	2	3	8000	4000	1	7	4	3	0	0	6	1	10	5	3	3	6	1		1	1	25	6	77	80	6	55	24	53	1	84	62.05	167.4	84		75	75	81	75	84	79	92	26	24	27	18	18
28	37	1	2	1	8000	3000	2	5	8	1	3	2	2	2	9	5	3	3	5	1		1	1	21	10	51	53	3	27	37	82	3	79.8	55.7	169.2	79.8		42	58	50	50	59	58	54	16	16	19	10	14
29	39	1	2	2	10000	2500	1	4	10	0	0	0	0	1	8	7	3	3	1	2	2	1	1	29	13	57	59	8	73	39	87	2	92	60.8	154.9	92		42	42	63	63	53	88	67	20	20	17	10	10
30	46	1	2	2	8000	1000	1	7	7	3	6	6	3	1	8	6	2	2	6	1		1	1	16	10	76	79	7	64	40	89	3	98	55.35	154.5	98		79	79	69	84	84	79	79	22	27	27	19	19
31	29	1	1	3	8000	2000	1	4	2	1	1	1	3	1	5	8	2	2	4	1		1	1	20	9	49	51	4	36	37	82	1	91.5	65.7	168.5	91.5		50	54	47	53	53	50	50	15	17	17	12	13
32	40	1	2	3	7000	5000	1	48	1	1	3	1	3	1	8	7	3	2	3	2	2	1	1	24	10	43	45	2	18	32	71	2	88	64	169.8	88		33	46	41	47	47	50	50	13	15	15	8	11
33	45	1	2	4	10000	2000	1	60	2	3	2	3	4	1	7	6	1	1	10	1		1	1	14	5	62	65	8	73	33	73	1	87.5	63.15	172.3	87.5		29	71	72	56	66	79	79	23	18	21	7	17
34	45	1	2	3	10000	2000	1	60	2	4	0	2	4	1	7	6	1	1	10	1		1	1	13	5	53	55	9	82	33	73	3	82.5	59.5	173.5	82.5		29	50	56	47	63	67	75	18	15	20	7	12
35	21	1	2	4	11000	1500	1	5	7	2	0	0	4	1	8	8	2	2	8	1		2	1	15	2	44	46	5	45	33	73	2	69.5	51.45	168.5	69.5		25	63	41	44	53	46	50	13	14	17	6	15
36	24	1	1	3	4500	1500	1	5	4	1	1	2	4	1	7	7	3	2	5	1		1	1	27	12	95	99	0	0	34	76	1	73	53.8	156.6	73		100	100	100	100	97	96	100	32	32	31	24	24
37	50	1	2	4	7000	1500	1	5	7	4	2	3	5	1	8	8	3	2	8	1		1	1	17	2	74	77	10	91	39	87	1	80	57.85	162.6	80		71	88	69	84	78	63	88	22	27	25	17	21
38	32	1	2	4	12000	3000	1	5	1	0	6	7	2	1	8	6	3	3	10	1		2	1	12	4	76	79	8	73	29	64	1	68.5	52.3	165.9	68.5		100	83	75	84	78	75	58	24	27	25	24	20
39	32	1	2	2	11500	5000	1	60	2	1	5	4	1	1	8	7	2	3	5	2	1	1	1	19	2	30	31	5	45	31	69	1	72	44.4	157	72		38	25	28	28	38	25	38	9	9	12	9	6
40	39	1	2	2	6000	2000	1	3	2	0	0	2	3	1	8	6	3	3	5	1		1	1	20	9	61	64	7	64	30	67	2	70.5	50.65	157.7	70.5		54	71	59	66	66	58	71	19	21	21	13	17
41	50	1	1	2	14000	5000	1	72	1	1	7	7	5	1	8	7	1	2	9	2	1	1	1	20	2	32	33	5	45	32	71	4	97.5	74.9	167.5	97.5		42	25	31	31	38	25	42	10	10	12	10	6
42	22	1	1	4	10000	2000	1	6	1	2	0	4	4	2	8	7	3	3	8	2	1	2	1	18	3	46	48	7	64	32	71	2	75.5	63.35	176	75.5		46	54	41	53	50	50	42	13	17	16	11	13
43	22	1	1	3	8000	3000	2	8	4	0	1	2	2	1	4	5	3	3	5	1		1	2	20	18	39	41	3	27	25	56	3	96.5	76.4	161.7	96.5		42	38	38	47	38	50	33	12	15	12	10	9
44	25	1	1	4	12000	4000	2	6	6	5	5	7	7	1	8	6	2	2	10	1		1	1	18	5	52	54	8	73	31	69	2	91.5	69.8	156.2	91.5		54	50	56	56	50	50	63	18	18	16	13	12
45	27	1	2	3	10000	3000	1	7	2	0	7	7	3	1	8	7	3	3	8	1		2	2	15	9	63	66	5	45	41	91	2	90.5	74.5	165.5	90.5		58	67	66	66	66	67	71	21	21	21	14	16
46	40	1	2	3	10000	3000	1	7	2	0	7	7	2	1	8	6	3	2	8	1		1	1	13	7	63	66	5	45	41	91	1	82.5	63.2	168	82.5		58	67	63	66	69	67	71	20	21	22	14	16
47	32	1	2	3	20000	3000	1	7	2	0	7	7	3	1	8	6	3	1	8	1		1	1	15	8	62	65	5	45	40	89	3	91.5	62.9	159.1	91.5		58	63	63	63	69	67	71	20	20	22	14	15
48	38	1	2	3	9000	3000	1	7	2	0	7	7	3	1	8	6	2	2	9	1		1	1	13	9	64	67	5	45	41	91	1	73.5	54.5	170.9	73.5		54	63	63	63	75	71	79	20	20	24	13	15
49	23	1	1	3	13000	3000	2	14	2	3	0	2	4	1	8	8	3	3	10	1		1	1	10	1	90	94	6	55	37	82	4	74.5	62.9	161.2	74.5		83	100	88	100	94	100	92	28	32	30	20	24
50	20	1	1	4	12000	5000	1	7	7	0	0	1	2	1	8	8	1	1	8	1		2	1	12	9	73	76	9	82	35	78	2	72.5	61	165.9	72.5		58	83	69	72	88	83	79	22	23	28	14	20
51	39	1	2	4	10000	3000	1	7	1	3	2	1	3	1	8	7	3	3	10	1		1	1	16	17	24	25	1	9	26	58	2	78.5	56.1	168.7	78.5		25	25	25	25	25	25	25	8	8	8	6	6
52	22	1	1	4	12000	3000	1	7	7	4	7	7	3	1	8	7	3	2	10	1		1	1	20	14	67	70	3	27	29	64	2	78.5	63.3	171.9	78.5		63	75	66	88	56	67	75	21	28	18	15	18
53	41	1	2	4	12000	4000	2	10	1	4	3	0	3	1	8	7	1	3	10	1		1	1	19	11	82	85	7	64	36	80	2	81.5	59.5	154.9	81.5		100	75	78	88	91	83	83	25	28	29	24	18
54	25	1	1	4	11000	1000	1	7	4	0	0	3	3	1	10	10	2	1	9	1		1	1	18	2	70	73	6	55	37	82	3	82.5	63.3	166.3	82.5		71	67	63	78	78	71	83	20	25	25	17	16
55	24	1	1	4	10000	3500	1	7	6	4	6	7	4	1	8	9	3	3	8	1		1	2	19	7	62	65	6	55	29	64	2	73.5	52.05	156	73.5		42	83	63	72	59	75	58	20	23	19	10	20
56	34	1	2	4	10000	2000	1	8	1	2	2	3	3	2	8	6	3	3	10	1		2	2	19	2	50	52	4	36	27	60	1	89.5	61.95	154.5	89.5		42	50	44	53	59	54	63	14	17	19	10	12
57	35	1	2	3	10000	5000	1	8	1	0	3	2	3	1	8	6	3	3	10	1		1	1	16	22	49	51	2	18	26	58	2	70.5	49	166.6	70.5		50	54	53	50	50	50	50	17	16	16	12	13
58	21	1	1	4	10000	4000	1	6	1	4	3	5	4	1	8	11	1	1	9	2	1	2	1	20	6	73	76	10	91	29	64	4	74.5	67.9	175	74.5		63	79	78	69	81	75	88	25	22	26	15	19
59	23	1	1	2	10000	3000	1	6	4	3	2	3	2	1	8	7	1	2	10	1		1	1	17	5	53	55	8	73	32	71	2	71	59.1	167.5	71		38	67	50	53	63	58	58	16	17	20	9	16
60	26	1	1	2	10000	3000	1	5	1	2	2	2	4	1	8	7	3	1	10	1		1	1	20	7	48	50	8	73	42	93	1	70.5	49.3	161.3	70.5		50	50	50	50	50	50	50	16	16	16	12	12
61	28	1	1	4	8000	3000	1	8	1	0	0	2	0	1	8	5	3	1	10	1		2	2	14	4	36	38	0	0	32	71	2	79.5	63.1	164.5	79.5		25	33	31	44	38	33	58	10	14	12	6	8
62	30	1	1	2	10000	2000	2	3	6	1	0	4	1	1	8	6	1	1	6	1		1	1	14	4	56	58	3	27	29	64	2	82.5	57.7	156	82.5		88	54	53	66	56	42	50	17	21	18	21	13
63	42	1	2	3	8000	2000	2	8	2	5	3	2	0	1	8	6	3	3	3	1		1	1	25	10	47	49	8	73	44	98	4	84	60.3	159.7	84		38	50	44	50	53	54	54	14	16	17	9	12
64	45	1	2	3	10000	2500	1	8	1	1	4	2	5	1	8	7	3	1	7	2	2	1	1	19	3	39	41	0	0	34	76	3	77	53.25	163.3	77		25	25	25	53	44	38	75	8	17	14	6	6
65	37	1	1	3	10000	3500	1	8	7	1	1	7	3	1	10	4	3	3	4	2	3	2	1	21	3	77	80	8	73	35	78	4	95.5	79.45	163	95.5		54	100	81	75	84	79	88	26	24	27	13	24
66	47	1	2	4	10000	3500	1	8	8	2	3	1	3	1	8	6	3	3	7	2	1	2	1	21	7	42	44	10	91	36	80	4	94	71.25	176.4	94		42	46	44	47	41	38	50	14	15	13	10	11
67	44	1	2	3	10000	3000	1	8	1	2	3	2	5	1	8	7	1	1	7	1		1	1	16	2	42	44	0	0	34	76	2	96	68.65	157.5	96		25	38	25	63	44	38	75	8	20	14	6	9
68	35	1	2	2	12000	3000	1	6	8	2	4	6	3	1	8	3	3	3	10	1		1	1	20	9	32	33	7	64	24	53	2	80.3	59.1	152.9	80.3		25	25	31	31	38	33	50	10	10	12	6	6
69	41	1	2	3	10000	4000	1	8	1	1	3	3	4	1	8	7	3	3	7	2	1	1	1	13	1	40	42	9	82	37	82	2	72	61.4	170.7	72		33	63	31	47	47	33	38	10	15	15	8	15
70	34	1	1	2	10000	3000	1	8	1	1	1	1	2	1	8	7	1	1	6	1		1	1	22	1	33	34	10	91	45	100	2	80	59.5	159.3	80		33	42	25	41	38	25	38	8	13	12	8	10
71	36	1	2	3	10000	2000	1	8	7	3	0	0	2	1	8	5	3	3	5	1		2	1	15	2	67	70	8	73	39	87	2	74	56.4	170.4	74		79	63	66	69	75	67	71	21	22	24	19	15
72	22	1	1	4	12000	1500	1	6	4	2	3	2	5	1	8	6	2	2	5	1		1	1	19	2	62	65	4	36	36	80	2	89.5	75.15	168	89.5		58	58	56	59	78	67	75	18	19	25	14	14
73	36	1	2	4	10000	6000	1	8	1	0	2	1	2	1	8	7	3	3	6	2	1	1	1	18	1	26	27	7	64	29	64	2	79.5	62.55	174.5	79.5		33	25	25	25	31	25	25	8	8	10	8	6
74	29	1	2	4	10000	3000	1	3	2	0	2	3	2	1	9	7	3	1	5	1		1	1	17	5	62	65	8	73	38	84	2	92.5	76.5	164.9	92.5		75	63	59	66	69	58	63	19	21	22	18	15
75	24	1	1	4	8000	2000	1	4	4	0	2	1	2	1	8	7	2	3	7	1		1	1	12	1	95	99	9	82	37	82	1	68.3	52.3	168.5	68.3		100	96	97	100	100	100	100	31	32	32	24	23
76	35	1	2	3	4500	1500	1	4	1	4	6	6	7	2	8	8	1	1	10	1		1	1	12	1	61	64	2	18	32	71	1	79	57.7	167.5	79		50	63	56	59	75	71	71	18	19	24	12	15
77	20	1	1	4	11000	3000	1	5	10	0	1	4	4	1	6	5	3	3	8	1		2	1	18	4	59	61	4	36	34	76	3	70.8	67.3	167.8	70.8		58	67	59	69	56	67	54	19	22	18	14	16
78	40	1	2	4	12000	3000	1	48	7	3	4	4	3	1	7	5	1	3	10	2	3	1	1	19	10	64	67	6	55	36	80	2	83	59.5	149.5	83		54	67	59	66	75	79	67	19	21	24	13	16
79	32	1	2	3	4000	3200	1	3	2	3	2	0	2	1	9	10	3	3	5	1		1	1	23	8	61	64	7	64	35	78	2	68.5	50.25	171.3	68.5		67	67	59	59	72	63	58	19	19	23	16	16
80	23	1	1	4	12000	4000	1	7	7	1		7	7	1	8	6	1	2	10	1		1	1	14	1	65	68	7	64	37	82	2	71.5	53.65	168	71.5		75	58	56	75	72	54	83	18	24	23	18	14
81	23	1	1	3	8000	3000	1	5	7	2		3	3	1	7	6	3	3	3	1		2	1	11	4	55	57	6	55	37	82	2	71	59.55	166.7	71		38	54	59	56	56	83	54	19	18	18	9	13
82	19	1	1	4	12000	2000	2	4	7	2		2	3	1	8	7	1	1	10	1		1	1	17	3	59	61	4	36	30	67	3	77.5	63.4	168.1	77.5		71	63	63	50	72	42	71	20	16	23	17	15
83	23	1	1	4	9000	4000	1	63	2	2		7	5	1	8	9	3	3	5	1		2	2	24	7	61	64	4	36	27	60	3	76.3	53	170	76.3		50	67	53	72	66	71	67	17	23	21	12	16
84	19	1	1	4	11000	3000	1	4	1	3		2	5	1	7	6	2	3	8	1		1	1	16	7	67	70	8	73	40	89	2	69.5	51.65	166.9	69.5		79	58	66	69	75	67	75	21	22	24	19	14
85	28	1	2	3	8000	3000	1	3	5	1		3	1	1	5	6	3	1	5	1		1	1	18	6	37	39	4	36	27	60	3	74	45.9	159.3	74		38	46	31	47	38	46	25	10	15	12	9	11
86	27	1	2	3	8000	2000	1	3	7	2		3	1	1	7	8	3	3	2	1		1	1	20	10	38	40	0	0	29	64	2	69.1	50.9	163.5	69.1		25	25	41	31	47	50	58	13	10	15	6	6
87	22	1	1	4	4000	1000	1	3	2	1		0	2	1	9	7	3	3	5	1		2	1	23	8	61	64	6	55	35	78	2	82.3	67.4	168	82.3		67	67	59	59	72	63	58	19	19	23	16	16
88	23	1	1	4	8000	2000	1	4	8	2		4	5	1	8	5	3	3	9	1		1	1	18	5	39	41	5	45	32	71	1	63	44.25	160.4	63		42	38	44	41	38	50	33	14	13	12	10	9
89	29	2	2	4	13000	3000	1	6	2	7		0	3	2	10	7	1	1	8	1		1	1	13	5	35	36	8	73	39	87	1	74	49.05	152		74	25	25	25	41	44	25	71	8	13	14	6	6
90	42	1	1	3	10000	3000	1	8	2	0		1	3	2	8	1	1	1	3	2	1	1	1	11	6	35	36	8	73	43	96	1	80	54.45	154	80		25	25	25	41	44	25	71	8	13	14	6	6
91	24	2	1	5	5000	1000	2	6	2	3		5	6	1	8	1	1	3	3	1		1	1	21	17	63	66	8	73	38	84	1	66	39.85	157.48		66	71	67	69	63	66	63	63	22	20	21	17	16
92	28	1	2	3	10000	2000	1	120	2	2		0	2	1	8	6	1	3	10	1		1	1	13	4	80	83	10	91	45	100	1	70	63.8	168	70		100	79	91	94	66	75	79	29	30	21	24	19
93	38	2	2	3	10000	3500	1	108	2	0		7	0	2	10	2	1	1	5	1		2	1	24	6	55	57	6	55	43	96	3	88	79	157		88	75	42	53	59	59	54	58	17	19	19	18	10
94	27	1	1	4	10000	2500	1	12	2	2		2	3	1	8	8	1	1	7	1		1	1	14	15	90	94	8	73	44	98	1	79	64.75	159	79		100	79	100	97	84	96	100	32	31	27	24	19
95	36	2	2	2	10000	2000	1	12	2	2		7	7	2	10	7	3	1	10	1		1	1	3	1	62	65	4	36	41	91	1	71	54.25	157.08		71	75	42	53	59	81	63	79	17	19	26	18	10
96	47	1	2	3	11000	6000	1	72	8	0		7	4	1	10	6	1	1	5	2	1	2	2	20	7	69	72	10	91	42	93	4	75	55.95	162.56	75		75	67	75	69	72	71	75	24	22	23	18	16
97	40	2	2	2	7000	4000	1	156	2	2		7	3	1	10	7	1	1	7	1		1	1	20	7	67	70	11	100	42	93	1	74	56.35	150		74	75	67	69	69	72	63	75	22	22	23	18	16
98	32	1	2	1	10000	4000	1	132	2	2		7	3	1	10	7	1	1	7	1		1	1	22	7	66	69	11	100	41	91	1	73	59.4	160	73		75	67	69	66	72	58	75	22	21	23	18	16
99	38	2	1	5	12000	3000	1	132	2	2		7	3	1	10	7	1	1	7	1		2	1	20	7	67	70	11	100	42	93	2	74	52.8	152		74	75	67	69	69	72	63	75	22	22	23	18	16
100	34	1	2	3	11000	3500	1	108	2	4		3	4	1	10	2	3	1	10	1		2	1	17	4	60	63	6	55	38	84	2	80	63.7	162.56	80		96	50	66	59	63	50	54	21	19	20	23	12
101	48	1	2	2	8000	3000	1	108	2	0		2	2	2	10	5	3	2	8	1		1	1	16	8	92	96	10	91	44	98	3	77	53.35	167	77		100	88	97	91	100	96	100	31	29	32	24	21
102	43	1	1	2	10000	2500	1	7	2	0		0	0	2	10	6	1	1	5	1		2	1	24	6	65	68	6	55	43	96	4	87	60.35	150	87		75	38	59	59	84	75	83	19	19	27	18	9
103	26	1	2	3	10000	2500	1	60	1	2		1	2	1	10	8	3	2	9	1		1	1	21	4	45	47	2	18	33	73	1	68	47.5	174	68		71	29	50	44	47	38	50	16	14	15	17	7
104	38	2	1	4	10000	3000	1	60	2	0		1	4	1	10	6	1	1	10	1		1	1	13	0	63	66	6	55	40	89	2	77	56	159		77	75	54	75	59	63	75	58	24	19	20	18	13
105	20	2	1	3	10000	3000	1	8	8	0		7	0	2	12	8	1	1	10	1		2	1	16	0	70	73	7	64	40	89	1	63	37.25	143		63	71	63	81	59	78	67	92	26	19	25	17	15
106	29	2	2	3	10000	2500	1	84	1	5		7	7	1	10	6	1	1	10	1		1	1	19	6	67	70	5	45	41	91	1	75	57.65	150		75	75	58	66	69	75	71	75	21	22	24	18	14
107	27	2	2	3	10000	3000	1	80	2	0		0	3	2	12	8	1	1	10	1		2	1	7	0	65	68	7	64	30	67	1	80	54.1	149		80	67	71	69	59	75	58	75	22	19	24	16	17
108	24	2	2	3	10000	3000	2	64	1	0		7	7	2	12	8	1	1	10	1		2	1	16	0	68	71	7	64	36	80	3	79	55.25	165		79	67	79	72	66	75	63	75	23	21	24	16	19
109	23	2	2	3	10000	3000	1	77	1	0		7	7	2	12	8	1	1	10	1		2	1	10	0	71	74	8	73	42	93	1	74	49.75	156		74	67	79	78	66	78	71	79	25	21	25	16	19
110	29	2	2	3	12000	3000	1	8	2	0		1	0	2	12	8	1	1	9	1		1	1	13	1	69	72	9	82	38	84	2	82.5	58.1	156.5		82.5	75	63	75	72	69	75	75	24	23	22	18	15
111	33	2	2	3	10000	2000	1	123	1	0		2	0	2	12	8	2	1	10	1		2	1	17	0	68	71	11	100	34	76	1	80.5	60.45	159.5		80.5	75	58	75	69	69	75	75	24	22	22	18	14
112	21	1	2	3	10000	4500	1	6	2	2		0	0	1	10	7	3	1	9	1		2	1	15	4	51	53	6	55	29	64	2	85	62.05	150	85		42	63	59	53	47	58	50	19	17	15	10	15
113	40	1	2	4	10000	4000	1	192	1	3		0	0	1	14	6	3	3	10	1		1	1	15	2	77	80	8	73	38	84	2	78	57.5	150	78		100	75	75	88	78	83	63	24	28	25	24	18
114	20	1	1	3	10000	1000	1	8	1	0		7	3	1	10	7	1	1	10	1		1	1	20	10	38	40	2	18	35	78	2	64	45.7	154	64		50	42	41	34	44	29	38	13	11	14	12	10
115	23	1	1	2	10000	4000	1	7	1	2		3	0	1	11	12	3	2	8	1		1	1	21	2	56	58	2	18	33	73	1	63	50.2	165	63		75	58	44	69	63	67	33	14	22	20	18	14
116	39	1	2	4	10000	4000	1	204	2	2		1	1	1	10	7	3	1	10	1		1	1	21	3	47	49	7	64	36	80	1	82	66.2	165	82		46	63	50	53	44	50	38	16	17	14	11	15
117	24	1	2	3	10000	1500	1	84	2	0		0	4	1	7	8	3	2	10	1		1	1	20	5	56	58	9	82	39	87	2	63.4	75	152	63.4		50	50	53	53	69	58	75	17	17	22	12	12
118	20	1	1	1	12000	1500	2	12	8	0		2	7	1	6	12	3	1	3	1		2	1	15	3	59	61	3	27	29	64	2	65	53.95	160	65		58	67	53	63	69	58	63	17	20	22	14	16
119	29	1	2	3	10000	4000	1	183	1	1		7	6	1	14	7	3	3	10	1		1	1	20	1	80	83	8	73	32	71	2	74	59	156	74		67	88	72	84	94	96	83	23	27	30	16	21
120	32	1	2	2	10000	4000	1	84	1	0		7	7	1	8	7	1	1	10	1		1	1	6	1	45	47	7	64	42	93	2	72	49.7	154	72		25	50	53	44	44	25	88	17	14	14	6	12
121	31	1	2	2	10000	5000	1	96	1	0		2	0	1	10	6	3	3	10	1		1	1	23	1	34	35	4	36	33	73	1	64	44.4	162.56	64		25	33	38	38	31	25	58	12	12	10	6	8
122	37	1	1	3	12000	4000	1	156	1	2		2	0	1	8	8	3	3	8	1		1	1	22	1	63	66	8	73	31	69	2	83	45.35	157.08	83		50	67	53	63	81	71	75	17	20	26	12	16
123	28	1	2	4	10000	5000	1	180	1	1		5	3	1	12	10	3	3	1	1		1	1	26	4	48	50	6	55	27	60	2	75	53.55	163.5	75		46	71	47	47	56	50	33	15	15	18	11	17
124	26	1	1	3	10000	1500	1	10	1	2		3	0	1	12	7	2	2	6	1		2	1	16	6	48	50	2	18	34	76	1	69.5	49.95	167.5	69.5		54	46	44	50	56	33	67	14	16	18	13	11
125	25	1	1	2	12000	1200	1	6	2	0		7	2	1	8	1	3	3	10	1		1	1	24	9	37	39	7	64	44	98	3	73	59.8	171.2	73		25	29	25	47	44	25	75	8	15	14	6	7
126	36	2	2	5	10000	3000	1	96	1	4		5	6	1	8	1	2	2	5	2	2	2	1	10	0	47	49	9	82	39	87	3	73	56.6	152		73	25	50	50	56	41	54	67	16	18	13	6	12
127	39	1	2	2	11000	5000	1	120	8	1		7	7	1	10	6	3	1	10	1		2	2	14	1	62	65	6	55	33	73	2	79	64.1	172	79		50	67	63	63	69	67	75	20	20	22	12	16
128	41	2	2	3	11000	5000	1	108	2	1		7	6	1	10	6	1	1	9	1		2	1	25	9	52	54	9	82	38	84	1	76	61.1	162.56		76	54	54	56	47	59	33	75	18	15	19	13	13
129	19	2	2	4	11000	5000	1	6	2	3		7	6	1	10	6	1	1	6	1		2	1	19	3	68	71	9	82	41	91	2	78	63.4	161		78	67	75	66	78	69	79	63	21	25	22	16	18
130	18	1	2	2	10000	4000	2	5	2	1		3	0	1	12	7	3	1	5	1		2	1	14	18	40	42	1	9	35	78	1	68	52.7	170.18	68		54	42	38	41	47	29	42	12	13	15	13	10
131	56	1	2	3	10000	1500	1	360	1	0		0	7	1	12	6	3	1	10	2	1	2	1	4	0	24	25	8	73	31	69	4	92	72.6	170.18	92		25	25	25	25	25	25	25	8	8	8	6	6
132	50	2	2	2	8000	8000	1	144	2	0		1	1	1	10	5	1	2	4	2	2	1	1	21	9	78	81	8	73	34	76	1	87	64.25	147		87	75	75	84	75	84	88	88	27	24	27	18	18
133	37	1	1	4	10000	3000	1	86	3	3		5	2	1	6	6	3	3	8	1		1	1	20	0	24	25	6	55	35	78	1	72.3	43.9	152.5	72.3		25	25	25	25	25	25	25	8	8	8	6	6
134	33	2	2	3	10000	5000	1	144	1	0		7	0	1	14	2	1	2	7	2	2	2	2	23	9	72	75	10	91	27	60	4	80	51.25	142		80	83	63	81	75	69	83	71	26	24	22	20	15
135	26	2	2	3	10000	6000	1	156	2	1		2	4	1	8	8	1	1	8	2	1	2	2	16	4	72	75	5	45	38	84	2	89	65.9	165		89	75	75	75	75	75	75	75	24	24	24	18	18
136	44	2	2	3	10500	7000	2	72	2	0		7	1	2	10	6	1	3	10	2	1	1	1	18	6	79	82	8	73	38	84	3	88	61.8	162		88	88	75	91	84	72	92	75	29	27	23	21	18
137	18	2	1	3	11000	1000	1	9	8	1		2	1	2	10	6	2	2	10	1		2	1	20	6	46	48	7	64	34	76	2	72	59.3	157		72	25	50	44	44	56	58	58	14	14	18	6	12
138	28	2	1	2	12000	1000	1	120	1	3		0	0	2	10	8	1	1	10	1		2	1	17	2	44	46	7	64	36	80	3	85	60.35	150.5		85	25	50	38	38	63	50	58	12	12	20	6	12
139	34	2	2	3	9000	4000	1	144	1	0		4	2	1	8	6	2	2	10	2	1	2	2	18	6	71	74	10	91	43	96	3	82	66.5	150		82	75	71	75	75	72	75	75	24	24	23	18	17
140	20	2	1	4	10000	2000	1	12	2	2		1	1	2	12	8	3	1	10	1		2	1	9	7	50	52	6	55	35	78	2	79.5	69.6	166		79.5	50	63	44	56	56	50	46	14	18	18	12	15
141	34	2	1	2	10000	2000	1	122	2	2		1	1	2	12	9	1	1	10	1		1	2	9	6	46	48	6	55	35	78	3	97	82.55	160		97	46	58	47	47	50	33	54	15	15	16	11	14
142	27	2	2	3	10000	5000	1	6	1	2		3	6	2	12	8	1	1	9	1		1	2	16	5	50	52	6	55	34	76	2	95	72.75	157.2		95	25	50	53	44	59	58	75	17	14	19	6	12
143	46	2	2	2	11300	4000	1	156	1	0		7	0	1	12	5	1	3	9	1		1	1	13	4	83	86	10	91	38	84	1	79	49.8	157		79	75	79	88	78	94	92	100	28	25	30	18	19
144	28	2	2	4	11000	5000	1	120	1	0		2	5	1	8	6	1	1	10	1		1	1	16	3	96	100	8	73	36	80	1	72	62.15	135		72	100	100	100	100	100	100	100	32	32	32	24	24
145	29	2	2	3	10000	4000	1	144	8	0		2	4	1	8	6	1	1	10	1		1	1	13	13	46	48	7	64	30	67	2	99	87.8	161.1		99	29	46	28	56	59	50	67	9	18	19	7	11
146	28	2	2	3	10000	3000	1	24	1	0		7	4	1	12	7	1	1	10	1		1	1	20	15	58	60	9	82	26	58	1	88	73.6	156.5		88	25	71	63	69	50	46	100	20	22	16	6	17
147	26	2	2	4	10000	5000	1	72	1	0		0	7	1	12	6	1	1	10	1		2	2	18	3	53	55	3	27	25	56	1	71	54.1	160.5		71	54	54	53	56	56	63	50	17	18	18	13	13
148	46	2	2	2	11000	4000	1	156	2	3		7	2	1	10	7	1	1	8	1		1	1	20	11	72	75	5	45	34	76	1	86.5	67.85	155.5		86.5	75	75	75	75	75	75	75	24	24	24	18	18
149	22	2	2	3	10000	5000	1	72	1	2		7	1	1	12	6	1	1	8	1		1	2	16	14	36	38	7	64	33	73	1	79	55.6	146		79	25	38	41	34	38	33	54	13	11	12	6	9
150	30	2	2	3	12000	2000	1	84	8	5		0	0	1	10	6	1	3	10	1		2	2	24	18	58	60	7	64	33	73	2	76	56.95	160		76	54	63	66	53	63	67	58	21	17	20	13	15
151	32	2	2	4	10000	4000	1	6	1	4		3	7	2	12	8	1	3	7	1		1	2	19	5	54	56	11	100	39	87	2	84	66	152.3		84	58	54	56	59	53	58	54	18	19	17	14	13
152	33	2	2	4	12000	6000	1	108	1	2		7	0	1	10	6	1	1	10	2	2	1	1	16	10	70	73	7	64	34	76	1	88	70.65	155		88	58	79	75	72	72	92	63	24	23	23	14	19
153	29	2	2	3	11000	4000	1	122	2	1		0	2	1	10	7	1	1	8	1		1	2	12	1	61	64	4	36	33	73	1	65	50.35	160		65	46	67	59	59	72	71	71	19	19	23	11	16
154	24	2	1	3	12000	2000	1	84	8	3		0	7	1	10	6	1	2	9	1		2	1	14	19	67	70	5	45	32	71	1	105	40.2	150		105	67	67	75	63	72	79	67	24	20	23	16	16
155	19	1	1	4	10000	3000	1	7	8	0		4	0	1	10	6	3	3	8	1		1	1	28	4	42	44	5	45	37	82	3	75	60.3	167.67	75		54	38	44	44	44	42	42	14	14	14	13	9
156	39	2	2	3	12000	4000	1	6	2	0		0	7	1	10	6	1	1	6	1		1	1	10	3	73	76	11	100	38	84	1	97	76.4	163		97	75	75	75	72	81	75	79	24	23	26	18	18
157	53	2	2	2	12000	2000	1	156	2	3		7	0	2	12	4	3	1	5	2	1	2	2	23	11	40	42	7	64	31	69	3	84	70	157.5		84	25	54	50	47	28	42	46	16	15	9	6	13
158	32	1	2	4	11000	6000	1	7	7	1		4	2	1	10	7	3	3	5	1		1	1	20	3	83	86	6	55	35	78	1	79	57.25	174	79		67	100	81	84	94	88	92	26	27	30	16	24
159	43	2	2	2	8000	3000	1	144	1	0		0	7	1	8	6	3	1	8	2	2	1	1	23	15	34	35	1	9	37	82	2	84	54.8	145		84	25	25	31	31	44	42	50	10	10	14	6	6
160	22	2	1	5	11000	6000	1	7	1	2		0	2	1	10	6	1	1	6	1		1	1	32	19	60	63	8	73	45	100	1	60	44.95	154		60	50	75	63	63	63	50	75	20	20	20	12	18
161	32	2	2	4	11000	6000	1	7	1	4		1	7	2	10	6	1	1	6	1		1	1	34	16	54	56	8	73	45	100	1	73	59.4	156		73	50	75	56	56	56	50	50	18	18	18	12	18
162	22	2	1	4	13000	2000	1	8	2	0		1	2	1	10	5	1	1	5	1		2	2	20	16	55	57	9	82	43	96	1	80	65.75	160		80	50	75	59	56	56	54	50	19	18	18	12	18
163	18	2	1	4	10000	4500	1	16	2	3		2	1	1	10	5	1	1	6	1		1	1	26	19	32	33	7	64	41	91	1	70	46.05	146		70	25	25	25	25	50	42	42	8	8	16	6	6
164	29	2	2	4	11000	6000	1	55	1	3		7	2	1	10	5	1	1	6	1		2	2	31	18	54	56	9	82	41	91	1	73	56.1	157.08		73	50	75	56	56	56	25	75	18	18	18	12	18
165	56	2	2	2	15000	4000	1	240	2	4		0	7	1	11	6	1	1	10	1		1	1	8	1	88	92	10	91	45	100	2	75	61.1	154		75	100	100	100	75	100	88	79	32	24	32	24	24
166	37	1	2	2	11000	5000	1	240	2	0		7	0	1	10	3	3	3	5	1		2	1	12	8	79	82	5	45	41	91	1	85	51.55	159	85		92	75	88	88	72	83	79	28	28	23	22	18
167	24	1	1	4	10000	3000	1	7	6	5		1	0	1	10	3	3	3	9	1		2	2	8	5	67	70	8	73	39	87	4	87	74.05	175	87		75	63	69	72	69	79	63	22	23	22	18	15
168	27	1	1	2	11000	4000	1	180	2	0		2	0	1	10	3	3	3	5	1		2	1	12	5	76	79	5	45	41	91	1	65	47.35	154	65		92	75	84	81	72	83	67	27	26	23	22	18
169	29	2	2	4	10000	4000	1	96	1	2		0	0	1	10	6	2	2	10	1		2	2	9	3	61	64	10	91	45	100	2	72	60.15	162		72	50	75	66	63	63	54	75	21	20	20	12	18
170	34	1	2	4	9500	1500	1	96	2	2		0	4	1	10.5	6.5	3	3	9	1		1	1	9	1	82	85	10	91	41	91	2	72	55.75	167.67	72		75	88	84	88	84	96	83	27	28	27	18	21
171	25	2	2	3	11000	5000	1	132	2	2		4	2	1	10	8	1	1	6	2	2	1	2	16	4	70	73	6	55	39	87	3	87	73.75	160		87	75	71	75	72	72	75	71	24	23	23	18	17
172	23	1	1	4	13000	3000	1	84	1	1		6	2	1	7	4	3	1	7	1		1	1	13	7	48	50	5	45	24	53	2	62	43	157.08	62		38	58	44	63	44	54	50	14	20	14	9	14
173	30	2	2	2	9000	5000	2	24	2	1		7	3	1	10	6	1	2	7	1		1	1	16	0	24	25	0	0	37	82	1	73.5	54.9	155		73.5	25	25	25	25	25	25	25	8	8	8	6	6
174	27	2	1	4	10000	2500	1	84	2	1		2	0	1	10	6	3	1	7	1		2	1	16	2	84	88	10	91	44	98	2	67	46.3	146		67	100	88	91	84	88	71	92	29	27	28	24	21
175	26	1	2	4	11000	5000	2	124	4	4		3	3	1	10.5	8	3	3	2	1		1	1	6	7	66	69	6	55	30	67	2	90	78.45	169.5	90		46	100	78	72	56	54	75	25	23	18	11	24
176	36	1	2	3	11000	6000	1	144	2	3		7	3	2	10	5	3	3	10	1		1	1	16	4	89	93	8	73	38	84	4	79	61.6	179	79		100	83	100	88	91	100	88	32	28	29	24	20
177	29	1	2	3	11000	3000	1	7	2	0		2	0	2	9	7	3	1	8	1		2	1	12	1	88	92	3	27	33	73	1	78	64.45	175.26	78		100	67	91	94	91	100	100	29	30	29	24	16
178	44	1	2	3	11000	5000	1	192	2	2		2	0	1	8	7	1	3	7	2	1	2	1	9	1	62	65	7	64	42	93	2	69	50.15	160.02	69		50	71	69	59	66	67	71	22	19	21	12	17
179	23	1	1	4	11000	6000	2	3	4	7		2	3	1	10.5	8	2	2	8	1		2	1	19	8	60	63	5	45	38	84	1	67.5	45	156.2	67.5		54	71	56	66	66	50	75	18	21	21	13	17
180	30	1	2	3	7000	3000	1	108	2	0		7	7	1	10	8	3	3	7	1		2	1	18	4	80	83	8	73	45	100	1	67	44	153	67		63	71	88	78	84	100	100	28	25	27	15	17
181	32	2	2	2	11000	5000	2	5	8	0		7	2	2	10.5	6	1	1	7	1		1	1	8	3	73	76	10	91	40	89	4	85.5	62.1	159.5		85.5	75	71	75	75	78	83	75	24	24	25	18	17
182	34	2	1	3	15000	4000	1	120	1	2		7	0	1	10	5	3	3	8	1		2	1	10	3	55	57	9	82	43	96	2	72	53.35	160.02		72	46	54	53	53	66	67	63	17	17	21	11	13
183	34	2	1	3	15000	5000	1	60	1	2		7	0	1	10	5	1	1	8	1		1	1	26	4	53	55	8	73	42	93	2	67	46.3	152		67	50	58	56	59	50	54	58	18	19	16	12	14
184	37	2	2	3	10000	5000	1	120	1	2		7	0	1	10	7	1	1	8	1		2	2	30	6	54	56	8	73	43	96	4	92	71.6	165		92	50	58	56	59	53	58	58	18	19	17	12	14
185	36	2	2	4	10000	5000	2	108	10	0		2	4	1	10	3	1	1	9	1		2	1	10	1	65	68	7	64	38	84	2	89	72.2	160.02		89	67	58	59	78	66	88	58	19	25	21	16	14
186	31	1	2	4	9000	4500	1	60	1	2		2	3	1	10.5	7	3	3	6	1		1	1	9	6	70	73	9	82	45	100	3	114	91.1	167.67	114		79	75	63	81	75	75	63	20	26	24	19	18
187	33	2	2	3	9000	4500	1	60	1	2		2	3	1	10.5	7	1	1	8	1		1	1	11	5	64	67	4	36	45	100	2	81	55.85	162.56		81	67	63	34	91	75	63	75	11	29	24	16	15
188	27	2	2	2	10000	5000	2	5	8	0		7	0	1	10.5	7	2	2	9	1		2	1	20	5	62	65	7	64	41	91	2	88	75.75	152		88	75	58	63	66	66	50	75	20	21	21	18	14
189	21	2	2	3	11000	6000	1	36	1	1		3	2	1	10	7	1	1	7	1		2	2	19	0	71	74	10	91	39	87	1	63	40.35	152.4		63	75	75	75	72	75	75	71	24	23	24	18	18
190	18	1	2	4	9000	4500	1	12	2	1		3	1	1	10	7	1	1	7	1		1	1	16	19	70	73	9	82	42	93	2	63	46.55	159	63		75	71	75	69	75	75	71	24	22	24	18	17
191	31	2	2	4	12000	6000	2	120	1	2		7	5	1	10.5	7	1	3	10	1		1	1	14	10	62	65	6	55	35	78	2	72	54.05	159		72	50	63	69	59	66	75	71	22	19	21	12	15
192	23	2	2	3	11000	4000	1	48	2	1		3	2	1	10	7	1	1	8	1		1	1	15	0	69	72	8	73	35	78	1	64	47.45	154.94		64	75	71	75	69	72	75	67	24	22	23	18	17
193	28	2	2	3	11000	6000	2	60	8	3		7	6	1	10.5	7	1	1	7	1		1	1	16	7	58	60	6	55	41	91	1	65	47.1	147		65	50	63	63	59	59	67	63	20	19	19	12	15
194	26	1	2	3	13000	1000	1	7	2	0		7	3	2	10	6	3	3	10	1		1	1	22	10	55	57	8	73	41	91	2	72.5	57.4	167.67	72.5		50	63	59	72	41	67	50	19	23	13	12	15
195	52	2	2	1	7500	3000	1	108	2	0		0	2	1	10.5	6	1	1	7	1		1	1	7	4	67	70	6	55	33	73	1	77	55.25	149		77	88	71	75	78	56	46	75	24	25	18	21	17
196	41	2	2	2	10000	6000	2	144	10	0		7	0	2	10.5	7	3	1	10	1		2	1	14	3	46	48	6	55	38	84	1	89	61.35	159.5		89	25	29	47	44	53	63	75	15	14	17	6	7
197	43	1	2	2	12000	2000	1	120	8	0		2	0	1	10	3	1	3	9	1		1	1	24	4	69	72	8	73	42	93	1	89	68.9	171	89		75	71	72	72	72	63	79	23	23	23	18	17
198	27	2	2	3	11000	3000	1	7	1	1		2	0	1	10	7	2	2	8	1		2	2	25	7	72	75	4	36	41	91	1	80	51.65	159		80	75	75	75	69	81	67	83	24	22	26	18	18
199	54	1	2	3	15000	5000	1	132	2	0		4	3	2	10	8	3	3	5	1		2	1	23	4	57	59	6	55	38	84	3	84.5	56.35	162.5	84.5		50	63	66	63	50	42	83	21	20	16	12	15
200	48	1	1	2	9000	2000	2	204	2	1		2	6	1	10.5	6	1	3	7	2	2	1	1	17	21	56	58	6	55	33	73	3	89	67.3	161	89		25	71	56	56	63	75	63	18	18	20	6	17
201	34	2	2	3	11000	2500	1	8	1	4		2	0	1	10	7	2	2	8	1		2	2	22	7	67	70	6	55	44	98	3	89	67.75	159		89	75	71	69	69	72	63	71	22	22	23	18	17
202	29	1	2	4	11000	5000	2	12	1	4		3	0	1	10.5	8	2	2	8	1		2	1	18	18	58	60	7	64	32	71	3	83.5	59.45	156	83.5		25	38	47	63	72	83	96	15	20	23	6	9
203	35	1	2	4	12000	3000	1	7	1	0		3	2	1	10	7	3	1	8	1		2	1	22	4	72	75	9	82	41	91	3	78	53.2	157.08	78		75	63	66	78	81	75	88	21	25	26	18	15
204	34	2	2	4	11000	3000	1	7	1	2		7	0	1	10	7	1	1	8	1		1	1	23	9	67	70	8	73	36	80	1	77	51.95	157		77	75	71	72	75	63	71	63	23	24	20	18	17
205	43	1	2	4	11000	5000	2	48	1	1		2	4	1	10.5	6	3	3	7	2	1	1	1	18	18	59	61	6	55	43	96	3	95	77.4	175.26	95		67	58	59	66	59	58	63	19	21	19	16	14
206	48	1	2	2	12000	2000	1	144	10	0		2	0	2	8	8	3	2	6	2	1	1	1	11	3	57	59	6	55	41	91	1	79	61.75	169	79		63	67	56	56	66	29	79	18	18	21	15	16
207	48	1	2	3	10000	4000	1	72	2	2		3	6	1	10.5	7	3	3	8	1		2	1	11	4	74	77	6	55	32	71	2	79	70	162	79		79	79	75	88	69	83	67	24	28	22	19	19
208	21	1	2	4	10000	3000	2	6	2	1		3	4	1	10.5	7	1	1	8	1		2	1	20	8	70	73	8	73	44	98	2	74.5	53.3	162.5	74.5		71	71	66	78	75	63	88	21	25	24	17	17
209	41	2	2	2	10000	3000	1	72	2	2		5	4	1	10.5	6	1	1	8	1		1	1	14	4	62	65	6	55	31	69	3	76	58	148		76	63	75	69	63	63	71	50	22	20	20	15	18
210	24	2	2	4	10000	3000	2	6	2	1		0	3	1	10.5	8	2	1	5	2	2	2	1	15	4	74	77	10	91	43	96	2	70	52.05	162.5		70	71	79	72	78	81	71	88	23	25	26	17	19
211	45	1	2	3	9000	3000	1	36	2	4		3	3	1	10.5	7	3	3	7	1		2	1	10	18	51	53	5	45	35	78	3	80	67	160	80		46	46	47	53	59	54	67	15	17	19	11	11
212	38	1	2	2	14000	3000	1	12	1	0		7	3	1	12	5	3	3	7	1		2	2	25	20	45	47	5	45	26	58	3	86	68	161.5	86		25	38	34	47	59	42	83	11	15	19	6	9
213	21	1	1	4	10000	3000	2	7	2	1		3	3	1	10.5	7	3	3	7	1		2	1	19	2	61	64	2	18	32	71	2	67	47.1	157.08	67		75	63	66	63	63	63	54	21	20	20	18	15
214	52	2	2	2	12000	5000	1	144	2	0		2	4	1	6	1	3	1	7	1		2	1	8	16	69	72	10	91	42	93	4	80.5	58.5	165.1		80.5	75	75	78	72	66	75	63	25	23	21	18	18
215	54	2	2	3	10000	3000	2	168	2	2		4	3	1	10.5	6	1	1	9	1		2	1	11	2	84	88	11	100	43	96	2	84.5	62	153		84.5	83	88	84	94	84	96	83	27	30	27	20	21
216	30	1	2	4	12000	3000	1	132	1	0		0	3	1	12	8	3	2	10	1		1	1	16	0	44	46	5	45	30	67	1	68	45.05	151	68		25	46	50	47	41	38	75	16	15	13	6	11
217	26	1	2	3	10000	1500	1	96	1	0		2	3	1	12	8	3	3	10	1		1	1	20	0	43	45	4	36	35	78	2	68	47.85	146	68		25	46	50	44	41	33	75	16	14	13	6	11
218	56	1	2	5	10000	3000	2	84	2	2		7	4	1	8	7	3	2	6	1		1	1	18	15	85	89	8	73	37	82	3	91.5	71	175	91.5		100	88	84	94	88	75	92	27	30	28	24	21
219	34	1	2	2	12000	4000	1	132	1	1		1	3	1	10	6	3	1	10	1		1	1	11	17	42	44	7	64	36	80	2	87	60.4	151	87		25	33	38	44	50	42	75	12	14	16	6	8
220	47	2	2	3	10000	3000	2	72	2	1		0	4	1	10.5	8	2	1	5	1		1	1	17	2	73	76	10	91	37	82	4	83.5	69.3	159.5		83.5	71	63	66	84	78	79	92	21	27	25	17	15
221	45	2	2	3	10000	3000	2	84	2	1		6	7	1	10.5	7	1	1	6	1		2	1	10	4	65	68	6	55	42	93	2	70	51.1	150		70	25	71	72	69	63	88	88	23	22	20	6	17
222	41	1	2	2	10000	3000	2	132	2	0		2	2	1	10.5	7	3	3	10	1		1	2	15	4	35	36	5	45	41	91	2	74	56.7	167.67	74		33	46	31	47	31	25	42	10	15	10	8	11
223	50	1	2	3	8000	1000	1	228	2	0		7	3	1	12	5	3	3	5	2	1	2	1	20	2	58	60	6	55	36	80	3	91	72	170	91		46	63	59	66	56	71	63	19	21	18	11	15
224	19	1	1	4	10000	3000	2	6	2	2		2	3	1	10.5	7	2	2	10	1		1	2	11	5	71	74	9	82	45	100	1	68	55.65	180.34	68		83	75	69	72	81	67	71	22	23	26	20	18
225	23	2	1	5	10000	2200	1	6	1	3		0	2	1	12	6	1	2	8	1		1	2	18	4	68	71	5	45	36	80	1	62	43	147		62	46	63	59	72	81	83	92	19	23	26	11	15
226	21	1	1	4	10000	3000	2	6	2	3		2	6	1	10.5	7	2	2	8	1		1	1	6	3	80	83	6	55	33	73	1	59	45.45	167.67	59		67	92	75	78	97	75	100	24	25	31	16	22
227	38	1	2	4	10000	2000	1	72	1	1		7	7	1	12	6	2	1	9	1		1	1	17	1	64	67	6	55	32	71	1	71	50.4	150	71		75	54	69	63	69	63	75	22	20	22	18	13
228	36	2	2	2	10000	3000	1	120	1	0		7	7	1	12	6	3	1	10	1		1	1	18	1	67	70	8	73	30	67	2	81	57.85	145		81	75	67	72	69	69	63	75	23	22	22	18	16
229	26	2	2	4	10000	3000	1	60	1	1		7	7	1	12	6	3	1	8	1		1	1	17	4	77	80	8	73	30	67	1	68	53.65	156		68	71	79	69	84	88	79	92	22	27	28	17	19
230	23	2	2	2	11000	5000	1	72	1	1		7	0	1	8.5	8	1	2	5	1		1	1	18	4	44	46	6	55	40	89	3	67	51.45	155		67	29	29	53	41	44	54	71	17	13	14	7	7
231	35	2	2	2	10000	4000	1	120	1	2		1	3	1	8.5	8	1	2	5	1		2	1	12	2	54	56	7	64	32	71	2	78.3	60.25	160.5		78.3	58	58	81	47	41	29	79	26	15	13	14	14
232	23	2	2	4	10000	2000	2	12	2	1		5	1	1	8.5	8	1	1	6	1		2	1	18	2	52	54	9	82	29	64	1	61	43.4	154.94		61	63	46	78	44	41	33	75	25	14	13	15	11
233	35	2	2	3	10000	6000	1	120	1	1		7	2	1	8.5	8	1	2	10	1		1	1	21	15	50	52	7	64	27	60	1	78	60.25	160.5		78	42	58	59	38	59	50	58	19	12	19	10	14
234	38	1	2	2	12000	2000	1	120	2	2		3	2	1	8	8	3	3	7	2	2	2	2	17	5	42	44	5	45	36	80	3	93	78.2	157.08	93		25	54	50	47	34	29	67	16	15	11	6	13
235	33	2	2	3	10000	6000	2	48	2	0		1	1	1	8.5	8	1	1	5	2	1	1	1	16	17	50	52	8	73	36	80	3	94.5	77.9	162.56		94.5	63	54	72	53	31	25	67	23	17	10	15	13
236	37	2	2	3	11000	3000	1	96	8	3		3	3	1	10	6.5	1	1	6	1		1	1	7	2	92	96	7	64	32	71	1	85	63.4	153		85	96	96	97	97	94	100	92	31	31	30	23	23
237	38	1	2	3	10000	4000	1	60	1	0		7	3	1	10	6.5	1	1	3	2	2	2	2	4	21	95	99	8	73	38	84	2	78	59.45	165	78		100	96	97	100	100	100	100	31	32	32	24	23
238	56	2	2	2	10000	3000	2	216	1	0		7	3	1	10.5	6	2	2	9	1		1	1	16	1	72	75	8	73	42	93	3	89	57.45	158		89	88	79	88	78	59	67	67	28	25	19	21	19
239	32	2	2	2	10000	3000	1	132	8	0		7	0	1	10	8	3	1	8	1		2	1	14	5	67	70	11	100	45	100	3	86	66.3	154		86	75	67	72	72	66	71	67	23	23	21	18	16
240	28	1	2	3	12000	4000	1	24	1	5		5	7	1	10	6	3	3	9	1		2	2	22	3	55	57	10	91	38	84	2	79	57.45	170	79		58	63	56	50	66	67	42	18	16	21	14	15
241	29	2	2	3	10000	5000	1	60	2	0		7	0	1	10	5	2	2	8	1		1	1	23	3	54	56	7	64	33	73	1	81	47.5	149		81	50	50	56	53	59	54	71	18	17	19	12	12
242	51	2	2	4	10000	4000	1	108	1	0		0	3	1	10	7	1	1	7	1		2	1	6	2	79	82	9	82	43	96	3	72	56.55	160		72	75	79	84	81	81	96	79	27	26	26	18	19
243	53	2	2	2	10000	4000	1	240	8	0		7	0	2	12	5	2	1	8	2	2	2	1	20	7	56	58	7	64	41	91	3	83	59.85	154		83	54	67	59	53	63	54	58	19	17	20	13	16
244	36	2	2	3	10000	4000	1	12	8	2		7	0	1	12	5	1	2	7	1		2	2	18	15	76	79	6	55	38	84	3	85	61.6	163		85	75	75	75	78	84	79	88	24	25	27	18	18
245	32	2	2	3	11000	5000	1	12	10	0		3	1	2	10	5	1	1	10	1		2	1	17	3	54	56	7	64	38	84	1	71	42.65	155		71	25	42	66	56	47	83	75	21	18	15	6	10
246	28	1	2	2	11000	5000	1	120	8	1		7	4	1	10	6	3	2	6	2	1	2	1	15	5	60	63	7	64	41	91	3	88	69.7	170	88		50	58	63	63	63	67	75	20	20	20	12	14
247	37	2	2	2	11000	5000	1	120	8	1		7	7	1	10	6	1	1	8	2	2	2	1	18	1	64	67	6	55	38	84	1	88	65.3	149		88	50	67	69	63	69	75	75	22	20	22	12	16
248	21	2	1	5	11000	3000	1	8	2	1		3	3	1	10	7	1	1	10	1		1	1	13	1	73	76	7	64	36	80	1	68	51.05	153.5		68	71	75	72	78	78	92	67	23	25	25	17	18
249	19	2	2	3	11000	3000	1	8	2	2		7	7	1	10	6	1	1	7	1		2	2	20	13	60	63	5	45	35	78	1	69	52.8	165		69	63	58	66	56	66	58	71	21	18	21	15	14
250	32	2	2	3	11000	5000	1	108	2	3		6	5	1	10	5	1	1	7	2	2	2	1	22	15	82	85	6	55	41	91	2	77	59.95	147.32		77	88	79	75	97	84	96	79	24	31	27	21	19
251	32	1	2	2	10000	5000	1	84	2	3		0	2	1	10	7	3	1	6	1		2	2	20	5	50	52	7	64	38	84	2	82	68.2	175	82		54	63	56	50	50	46	46	18	16	16	13	15
252	31	1	1	3	11000	4000	1	48	1	0		2	0	1	10	5	3	2	8	1		1	2	29	12	60	63	7	64	34	76	1	64.8	40.4	162.56	64.8		83	54	63	69	56	58	54	20	22	18	20	13
253	25	1	2	4	10000	2000	1	72	1	3		3	3	1	8	8	3	1	7	1		1	1	16	0	69	72	6	55	35	78	1	71	50	166	71		63	75	66	75	75	75	75	21	24	24	15	18
254	25	1	2	4	12000	3000	1	48	1	0		3	5	1	8	8	3	1	10	1		1	1	18	2	84	88	4	36	35	78	3	84	65.85	171	84		92	92	84	91	88	75	92	27	29	28	22	22
255	24	1	1	4	12000	4000	1	144	1	3		7	4	1	8	7	3	3	10	1		2	2	13	3	65	68	8	73	32	71	3	81	56.15	169	81		29	92	69	66	69	67	83	22	21	22	7	22
256	50	1	2	3	10000	3000	1	120	2	2		4	7	1	8	8	1	3	9	1		1	1	6	3	72	75	8	73	39	87	4	98	72.95	166	98		67	75	75	81	69	79	79	24	26	22	16	18
257	49	2	2	2	12000	1000	1	120	10	1		7	7	2	8	7	1	1	10	2	1	2	1	19	15	70	73	7	64	44	98	4	88	74.95	161		88	71	75	69	72	78	54	92	22	23	25	17	18
258	34	2	2	3	10000	6000	1	72	1	4		2	0	2	10.5	1.5	1	1	5	2	2	1	1	6	15	73	76	9	82	45	100	3	88	66	156.5		88	100	58	81	66	81	75	71	26	21	26	24	14
259	32	2	2	2	10000	5000	1	60	8	0		3	0	1	10	7	1	2	9	1		2	1	20	8	56	58	6	55	39	87	1	66	40.75	153		66	75	50	56	59	59	33	75	18	19	19	18	12
260	33	2	2	2	10000	5000	1	12	8	0		7	0	1	10	7	1	2	9	1		1	1	20	8	61	64	4	36	41	91	2	74	54.95	154.94		74	75	58	63	66	63	50	71	20	21	20	18	14
261	42	1	2	5	10000	2000	1	180	1	2		3	4	1	8	8	2	1	6	1		1	1	15	2	55	57	6	55	35	78	2	92	68	167.67	92		38	67	50	56	66	67	58	16	18	21	9	16
262	33	1	2	3	10000	4000	1	7	2	5		4	3	1	8	6	3	2	10	1		2	1	19	9	59	61	5	45	35	78	3	70	47	162.56	70		46	67	59	69	56	71	63	19	22	18	11	16
263	29	1	2	2	10000	2000	1	145	7	1		4	4	2	11	6.5	3	3	8	1		2	1	14	9	50	52	4	36	27	60	3	77	85	170.18	77		54	50	56	50	50	46	58	18	16	16	13	12
264	38	1	1	2	10000	2000	2	156	2	4		2	0	1	10.5	8	3	3	5	2	2	1	1	23	5	74	77	9	82	41	91	3	60	46	157.48	60		79	88	81	81	69	67	75	26	26	22	19	21
265	39	2	2	3	9000	2000	1	156	1	2		4	5	1	10	7	3	1	7	1		1	1	7	2	58	60	8	73	33	73	2	88	67.25	163		88	50	63	63	59	59	58	71	20	19	19	12	15
266	22	2	2	4	10000	3000	1	7	1	0		0	3	1	10	8	2	1	8	1		1	1	14	6	67	70	10	91	45	100	1	62	40.75	152		62	75	67	72	75	63	71	67	23	24	20	18	16
267	23	1	1	2	10000	3000	1	7	8	0		0	0	1	10	8	3	1	9	1		2	1	18	5	66	69	6	55	42	93	2	67	48.75	158	67		75	67	66	72	69	63	71	21	23	22	18	16
268	40	2	2	2	10000	3000	1	96	2	2		1	4	1	8	6.5	1	1	8	1		1	1	14	4	69	72	8	73	35	78	3	75	67	160		75	25	63	63	72	81	100	100	20	23	26	6	15
269	31	2	2	3	11000	6000	2	144	1	0		3	3	1	10	6	2	1	9	1		1	1	18	3	71	74	9	82	33	73	4	85	70.6	158		85	50	83	78	72	72	79	83	25	23	23	12	20
270	47	1	2	3	8000	4000	1	120	2	0		2	2	1	7.5	7	3	1	9	1		1	1	4	0	84	88	8	73	39	87	1	91.44	63.45	170.18	91.44		71	92	84	84	94	88	100	27	27	30	17	22
271	46	2	2	4	14000	4000	1	120	1	0		2	2	1	7.5	7	1	1	9	1		2	2	4	0	89	93	8	73	41	91	2	92	78.15	151		92	71	100	88	91	100	100	100	28	29	32	17	24
272	50	2	2	3	9000	3000	1	204	2	0		7	7	2	10	6	1	1	10	1		1	1	6	0	74	77	10	91	45	100	1	80.5	61.9	157.08		80.5	75	83	81	78	72	75	75	26	25	23	18	20
273	20	2	1	3	10000	3000	2	8	2	2		0	2	1	8.5	8	1	1	10	1		1	1	16	1	51	53	6	55	32	71	1	78.5	62.75	157.48		78.5	58	63	81	44	34	25	67	26	14	11	14	15
274	40	2	2	4	8000	3000	1	120	2	0		0	6	1	8	6	1	1	10	1		2	2	4	0	68	71	9	82	33	73	2	68.5	51.4	152		68.5	75	75	69	78	66	67	67	22	25	21	18	18
275	56	1	2	5	10200	3000	1	181	1	0		7	3	2	10.5	3	2	2	6	2	2	2	1	14	15	65	68	9	82	42	93	3	82.5	51.4	160.02	82.5		75	67	66	66	72	71	58	21	21	23	18	16
276	22	1	1	2	11000	2000	1	36	8	3		2	0	1	10	7	3	3	7	1		1	1	18	4	58	60	6	55	42	93	4	82	57.1	153	82		100	50	63	50	69	33	58	20	16	22	24	12
277	51	2	1	2	9000	3000	1	132	1	0		7	7	1	10	6	3	1	6	2	1	1	1	5	0	55	57	10	91	28	62	2	78.5	61.9	157.08		78.5	75	63	63	56	53	58	33	20	18	17	18	15
278	24	2	2	3	8000	3000	1	8	8	2		4	3	1	8	7	1	1	8	1		2	1	16	3	65	68	6	55	31	69	1	73.5	58.15	160		73.5	67	71	69	59	75	58	75	22	19	24	16	17
279	34	2	2	5	8000	3000	1	7	8	2		3	2	1	8	7	1	1	8	1		2	1	18	7	56	58	7	64	36	80	2	68.5	50	158.5		68.5	67	58	59	59	56	50	58	19	19	18	16	14
280	24	1	2	5	11000	4000	1	6	4	7		7	2	1	8	7	3	3	8	2	2	1	2	17	5	64	67	4	36	34	76	1	67.5	45.7	162.56	67.5		63	67	66	72	63	71	67	21	23	20	15	16
281	21	2	2	4	10000	3000	1	6	10	3		7	7	1	8	10	1	1	5	2	2	2	1	18	14	58	60	7	64	34	76	1	66.5	49.6	157.5		66.5	58	63	47	63	72	46	75	15	20	23	14	15
282	20	1	2	4	10000	4000	1	9	2	0		0	4	1	8	7	3	3	9	1		1	1	6	4	61	64	4	36	39	87	3	77.5	52.75	164	77.5		67	63	69	63	59	63	63	22	20	19	16	15
283	48	2	2	2	11000	3000	2	144	8	0		7	3	1	10	6	2	1	5	2	2	1	1	21	12	52	54	5	45	37	82	2	81	63.75	160		81	38	63	66	50	47	54	63	21	16	15	9	15
284	32	2	1	2	11000	4000	2	60	1	0		7	3	1	10.5	6	2	1	5	2	1	2	1	17	4	69	72	8	73	42	93	3	81	59.75	157		81	71	67	75	72	69	75	75	24	23	22	17	16
285	47	1	1	3	9000	2000	2	240	2	0		0	6	1	8	5	3	3	5	1		1	1	20	5	49	51	7	64	38	84	4	70.5	46.75	157.48	70.5		46	38	47	53	53	63	58	15	17	17	11	9
286	35	1	1	1	9000	6000	2	5	2	2		2	7	1	8	8	3	3	5	1		2	1	31	12	48	50	10	91	40	89	3	76.5	55.8	167.64	76.5		42	38	41	47	63	75	46	13	15	20	10	9
287	28	2	2	4	12000	4000	2	24	1	2		4	3	1	10	6	1	1	9	1		1	1	11	0	39	41	6	55	36	80	3	82	62.7	156		82	25	25	38	34	50	50	63	12	11	16	6	6
288	22	1	2	4	10000	3000	2	44	1	0		7	4	1	8	8	3	3	10	1		1	1	17	0	96	100	0	0	42	93	1	67	46.35	165	67		100	100	100	100	100	100	100	32	32	32	24	24
289	25	1	2	3	10000	5000	1	84	2	2		1	1	1	12	7	3	3	10	1		2	1	20	9	53	55	5	45	30	67	1	62	47	160.02	62		58	54	41	50	75	54	54	13	16	24	14	13
290	42	2	2	3	10000	5000	2	72	1	2		0	0	2	10	6	1	1	6	1		1	1	30	14	78	81	8	73	45	100	1	81.5	63.25	160		81.5	100	79	94	97	53	75	71	30	31	17	24	19
291	23	1	2	4	10000	2000	1	60	2	2		7	0	1	10	7	1	3	7	1		2	1	21	9	61	64	5	45	38	84	2	83	67.55	169	83		67	67	66	59	66	67	54	21	19	21	16	16
292	24	1	2	3	10000	3000	1	12	1	2		7	0	1	10	7	3	3	8	2	1	1	1	22	10	75	78	5	45	41	91	2	78	58.05	157.08	78		75	79	88	69	78	75	83	28	22	25	18	19
293	23	2	2	3	10000	4000	1	6	1	2		3	3	1	8	7	1	1	5	1		1	1	2	1	72	75	8	73	36	80	1	60	40.15	148		60	88	88	69	78	78	58	67	22	25	25	21	21
294	50	2	2	3	10000	4000	1	10	1	0		7	3	1	10	7	1	1	5	1		1	1	2	2	83	86	10	91	37	82	1	75	58.4	162.56		75	96	92	91	88	81	83	75	29	28	26	23	22
295	33	2	2	2	11000	7000	1	132	2	0		2	0	2	10	3	3	1	5	1		1	1	20	15	56	58	3	27	39	87	2	84	61.9	150		84	50	71	69	56	50	58	54	22	18	16	12	17
296	38	1	2	2	8000	3000	1	132	2	0		0	7	2	10	3	3	1	10	1		2	1	8	0	90	94	7	64	36	80	2	64	42.95	152	64		100	83	84	100	97	92	100	27	32	31	24	20
297	23	1	2	2	10000	1400	1	4	8	0		0	0	1	10	5	3	3	7	1		1	1	18	15	32	33	3	27	27	60	1	71	60.45	170.18	71		29	25	31	34	34	50	29	10	11	11	7	6
298	21	2	1	4	12000	5000	1	7	2	2		7	7	1	10	1.5	1	1	10	1		1	1	16	6	64	67	10	91	44	98	1	63	49.05	154		63	100	50	63	75	63	50	67	20	24	20	24	12
299	23	1	1	3	12000	5000	1	12	2	2		4	0	1	10	4	3	3	8	2	1	1	1	25	16	48	50	5	45	34	76	2	79	61.5	169	79		42	54	50	44	56	58	46	16	14	18	10	13
300	23	1	2	3	11000	1000	1	6	2	1		1	7	1	10	6	1	1	10	1		2	1	22	7	46	48	6	55	34	76	1	77	61.35	174	77		25	54	47	50	47	63	50	15	16	15	6	13
301	46	1	2	2	12000	4000	1	84	8	1		7	0	1	10	4	3	3	8	1		1	2	21	20	29	30	7	64	43	96	2	89	57.15	159	89		25	33	28	25	38	29	33	9	8	12	6	8
302	47	2	2	2	10000	4000	1	84	1	3		0	7	1	14	6	1	1	9	2	1	2	1	19	9	75	78	10	91	34	76	3	82	52.05	158		82	75	83	81	81	72	83	71	26	26	23	18	20
303	27	2	2	4	10000	4000	1	60	2	6		4	7	1	10.5	8	1	1	7	1		2	1	8	6	64	67	8	73	41	91	1	71	47.5	148		71	58	54	63	66	72	71	83	20	21	23	14	13
304	39	2	2	4	12000	5000	1	120	1	0		7	7	1	10	1.5	1	1	1	2	1	2	1	26	24	61	64	9	82	43	96	1	83	59.95	157.08		83	100	42	59	75	56	50	63	19	24	18	24	10
305	23	2	1	5	12000	3000	1	8	2	5		3	7	1	10	1.5	1	2	9	1		2	1	18	8	67	70	10	91	40	89	1	63	46.65	154		63	100	54	63	75	72	50	75	20	24	23	24	13
306	20	2	2	3	10000	5000	1	48	2	7		7	7	1	10	1.5	1	3	2	2	1	2	1	32	19	56	58	8	73	42	93	1	62	47.3	157		62	83	33	53	72	50	46	71	17	23	16	20	8
307	23	2	2	4	12000	4000	1	12	2	2		7	0	1	10	1.5	1	1	2	1		1	1	26	11	54	56	9	82	39	87	1	64	47	153		64	71	50	56	66	47	50	54	18	21	15	17	12
308	21	2	2	4	8500	2000	1	8	2	1		7	7	1	8	7	1	3	4	2	2	2	1	24	14	64	67	10	91	43	96	1	61	43.25	157.08		61	100	50	66	72	63	54	63	21	23	20	24	12
309	24	1	1	3	10000	5000	1	84	2	2		3	2	2	10	5	1	3	5	1		2	1	24	12	85	89	8	73	42	93	2	72	57.85	165.1	72		79	88	91	88	88	88	100	29	28	28	19	21
310	33	1	2	4	9000	3000	1	120	1	3		2	2	1	10.5	7	3	3	7	1		2	2	11	0	64	67	4	36	38	84	3	73	52.6	157.08	73		83	67	63	75	63	58	58	20	24	20	20	16
311	34	1	1	3	12000	2000	1	7	2	2		2	1	2	10	6	1	1	7	1		1	1	22	7	71	74	9	82	34	76	1	73	55.9	164	73		75	75	75	75	72	75	71	24	24	23	18	18
312	33	1	1	2	9500	1500	1	108	8	0		0	3	1	10	7	3	3	9	1		1	1	8	1	81	84	10	91	41	91	3	76	60.75	168	76		75	83	84	84	84	96	83	27	27	27	18	20
313	40	2	2	5	9000	3000	1	72	2	0		0	0	2	10	7	1	1	7	1		1	1	18	1	87	91	8	73	44	98	3	75	54	166		75	100	63	88	94	91	100	100	28	30	29	24	15
314	25	1	2	4	14000	3000	1	12	2	2		0	7	1	10.5	7	1	1	10	1		1	1	6	8	67	70	4	36	38	84	2	85	61.55	160.02	85		71	63	78	66	66	75	71	25	21	21	17	15
315	20	2	2	3	10000	3000	1	12	2	2		0	7	1	10.5	6	1	1	10	1		1	1	6	8	69	72	3	27	34	76	1	73.5	57.3	158.5		73.5	58	75	81	59	75	79	75	26	19	24	14	18
316	45	1	2	4	13500	8000	1	240	8	0		2	2	1	10	5	3	3	8	2	2	2	1	17	2	76	79	9	82	44	98	4	89	75.9	167.67	89		100	79	84	84	69	75	63	27	27	22	24	19
317	36	2	1	2	12000	2000	1	7	8	3		2	0	1	10	7	2	2	6	1		1	1	12	0	61	64	9	82	40	89	1	69	51.45	161		69	50	67	66	59	66	63	75	21	19	21	12	16
318	22	2	1	3	11000	6000	1	11	1	1		0	3	1	10	7	1	2	6	1		2	1	29	20	56	58	6	55	40	89	1	72	55.65	155		72	50	75	63	63	50	67	42	20	20	16	12	18
319	33	2	1	2	9000	7000	1	120	1	0		1	7	1	6	8	1	2	10	1		2	1	15	2	72	75	9	82	32	71	1	74	49	159		74	75	58	69	81	75	67	100	22	26	24	18	14
320	47	2	1	2	10000	2000	1	72	7	0		7	2	1	10	5	3	2	7	2	1	1	1	25	11	56	58	6	55	38	84	2	78	56.15	155		78	50	75	56	50	69	50	58	18	16	22	12	18
321	34	1	2	2	12000	3000	1	120	10	0		1	0	2	8	7	3	3	10	1		2	1	12	4	59	61	8	73	38	84	2	83	61.75	167.67	83		50	67	56	56	72	29	100	18	18	23	12	16
322	30	2	2	2	9000	2000	1	10	10	0		1	0	2	8	5	3	2	9	1		1	1	21	9	52	54	7	64	40	89	1	85	67	165.1		85	33	42	50	50	63	54	88	16	16	20	8	10
323	20	1	1	4	10000	1500	1	9	1	2		1	2	1	10	9	1	2	8	1		1	1	12	0	96	100	5	45	45	100	2	77	57.05	167.67	77		100	100	100	100	100	100	100	32	32	32	24	24
324	23	1	1	4	12000	8000	1	6	2	0		2	2	1	12	6	3	3	8	1		1	1	24	19	70	73	0	0	28	62	1	68	56.65	175.26	68		83	63	69	72	78	71	75	22	23	25	20	15
325	45	2	1	3	10000	7000	1	60	1	1		0	2	1	12	6	3	2	7	1		1	1	14	3	57	59	8	73	36	80	3	90	57.3	162.56		90	50	42	56	59	63	71	75	18	19	20	12	10
326	33	2	1	3	13000	2000	1	36	2	1		2	3	1	12	6	1	1	8	1		1	1	8	2	44	46	6	55	41	91	2	90.5	71	156.5		90.5	63	33	50	34	53	25	63	16	11	17	15	8
327	34	2	2	3	13000	3500	1	113	1	2		3	0	1	10	7	1	1	10	1		1	1	4	2	72	75	10	91	42	93	2	72	52.7	157		72	71	75	72	75	78	75	79	23	24	25	17	18
328	42	1	2	3	9000	3000	1	192	2	4		0	0	1	10	8	3	3	10	1		1	1	17	0	25	26	7	64	27	60	3	76.7	54.9	168.5	76.7		25	29	25	28	25	25	25	8	9	8	6	7
329	24	1	1	3	11000	9000	1	84	1	0		7	0	1	10	6	3	3	8	1		1	1	28	11	68	71	0	0	30	67	2	67	41.75	158	67		63	63	72	72	69	75	83	23	23	22	15	15
330	37	1	2	2	11000	4000	1	7	2	4		3	3	2	10	6	3	3	10	1		1	1	20	5	27	28	0	0	33	73	1	75	55.95	172.72	75		29	33	25	25	34	25	25	8	8	11	7	8
331	36	1	2	3	12000	2000	1	7	2	0		3	0	1	10	6	3	2	7	1		2	2	15	6	69	72	9	82	36	80	1	84	64.9	162	84		54	50	69	69	78	100	83	22	22	25	13	12
332	25	2	2	3	10000	2000	1	7	1	2		0	6	1	10	8	1	1	5	1		1	1	32	17	50	52	8	73	42	93	1	66	52.7	157		66	88	42	53	47	56	42	38	17	15	18	21	10
333	29	2	2	2	10000	3000	1	7	2	7		7	7	1	10	8	1	1	10	1		1	1	19	2	45	47	6	55	37	82	2	76	59.15	152		76	33	50	59	44	38	25	79	19	14	12	8	12
334	28	1	1	4	10000	2500	1	72	1	0		0	3	1	10	5	3	2	5	1		2	2	9	0	48	50	4	36	30	67	2	69	53.5	170	69		50	54	53	44	53	58	38	17	14	17	12	13
335	39	2	1	2	10000	7000	1	120	8	0		7	7	1	10	7	1	2	7	1		1	1	9	0	50	52	5	45	29	64	2	64	48.15	157		64	50	54	53	47	56	63	42	17	15	18	12	13
336	28	2	1	3	10000	4000	1	72	1	2		7	0	1	9	7	1	1	5	1		1	1	19	9	34	35	1	9	34	76	1	65	45.95	148		65	25	50	25	41	41	29	38	8	13	13	6	12
337	30	2	2	2	10000	3000	1	60	1	2		2	3	1	9	7	3	1	5	1		2	1	22	13	63	66	7	64	39	87	2	72	54.9	159		72	25	50	53	72	72	100	88	17	23	23	6	12
338	28	2	1	4	15000	3000	1	84	2	0		3	1	1	11	6	3	2	5	1		1	1	9	2	42	44	4	36	33	73	2	83	62.5	168		83	46	46	50	44	38	38	46	16	14	12	11	11
339	36	2	1	4	10000	7000	1	9	8	3		7	3	1	10	8	3	1	9	1		1	1	21	10	36	38	8	73	38	84	1	66	43.85	150		66	33	38	50	34	28	33	46	16	11	9	8	9
340	47	2	2	4	10000	2000	1	144	1	0		1	7	1	10.5	8	3	1	9	1		1	1	17	7	51	53	8	73	32	71	1	71	48.6	157		71	54	58	69	53	38	46	54	22	17	12	13	14
341	30	1	1	3	10000	3000	1	6	8	0		4	0	1	10	6	3	3	8	1		2	1	26	6	46	48	4	36	33	73	2	93	59.05	162	93		54	46	44	53	47	50	42	14	17	15	13	11
342	35	1	1	3	10000	4000	1	6	7	0		1	0	1	10	6	3	3	6	1		2	1	23	8	47	49	5	45	29	64	3	70	53.8	167.67	70		54	50	44	53	50	50	42	14	17	16	13	12
343	28	2	1	2	10000	3000	1	10	1	0		0	7	1	10	7	1	1	10	1		1	1	10	0	57	59	5	45	32	71	1	73	50.55	154		73	50	63	56	59	63	75	50	18	19	20	12	15
344	30	1	2	4	10000	3000	1	5	7	0		3	0	1	10	6	3	3	6	1		2	1	21	4	51	53	5	45	34	76	3	75	53.15	173	75		58	58	50	50	59	54	42	16	16	19	14	14
345	36	2	1	3	10000	2500	1	6	1	0		1	7	1	10	7	1	1	5	1		1	1	10	0	62	65	8	73	32	71	1	79	60.75	155		79	50	63	59	66	69	75	71	19	21	22	12	15
346	47	1	2	2	10000	2500	1	96	2	3		7	3	1	10.5	8	1	1	9	1		1	1	27	12	43	45	10	91	43	96	2	72	51.1	147	72		58	29	38	44	53	33	58	12	14	17	14	7
347	33	2	1	2	10000	7000	1	84	1	0		7	3	1	11	6	3	1	6	1		2	1	23	13	57	59	7	64	43	96	1	81	61.95	162.56		81	50	71	63	56	59	58	58	20	18	19	12	17
348	22	1	1	3	10000	3500	1	48	1	0		1	3	1	10	6	3	3	10	1		1	2	27	8	42	44	8	73	38	84	1	77	64.65	156	77		25	54	41	44	47	54	42	13	14	15	6	13
349	43	1	2	4	10000	3000	1	108	2	0		1	4	1	10.5	6.5	1	1	9	1		2	1	13	9	59	61	10	91	43	96	3	74	52.45	157.08	74		58	67	59	69	56	63	58	19	22	18	14	16
350	22	2	1	4	10000	5000	1	12	1	7		2	3	1	8	6	3	3	2	2	1	2	2	21	7	51	53	5	45	29	64	1	73	60.25	162.56		73	42	71	47	53	59	38	63	15	17	19	10	17
351	22	2	1	5	10000	3000	1	7	2	5		3	5	1	10.5	6	1	1	10	1		1	1	7	2	59	61	10	91	40	89	1	72	56.5	154		72	58	63	56	66	63	63	63	18	21	20	14	15
352	41	2	2	2	10000	2000	1	24	2	4		3	2	2	10.5	7	1	1	7	1		1	1	15	14	65	68	7	64	37	82	1	76	57.25	156		76	63	58	66	69	69	79	71	21	22	22	15	14
353	27	2	2	3	10000	3000	1	96	2	4		1	7	2	10.5	6	1	1	5	1		1	1	13	5	69	72	7	64	39	87	3	71	63.45	156		71	63	67	81	56	78	58	100	26	18	25	15	16
354	33	2	2	2	10000	3000	2	132	2	5		7	1	2	10.5	5	3	2	6	2	1	2	2	21	4	37	39	8	73	33	73	4	75.5	53.45	154		75.5	25	46	31	44	41	46	38	10	14	13	6	11
355	46	1	2	3	25000	10000	1	144	2	0		1	7	1	4	6	3	2	8	1		1	1	12	4	69	72	10	91	38	84	1	82	56.1	162.56	82		50	88	81	63	72	67	83	26	20	23	12	21
356	20	2	1	4	12000	5000	1	7	10	0		3	5	2	9	8	1	1	10	1		1	1	13	5	78	81	11	100	45	100	1	68	49.55	155		68	75	75	81	81	81	83	92	26	26	26	18	18
357	43	1	2	3	12000	6000	1	120	1	7		0	3	1	12	8	1	3	10	1		1	2	22	2	86	90	10	91	41	91	2	70	49.65	158	70		92	92	91	84	94	92	83	29	27	30	22	22
358	45	1	2	2	9000	2000	2	120	10	1		7	0	2	10.5	4	3	3	5	2	2	2	2	23	5	41	43	7	64	34	76	3	92	75	162.56	92		29	50	53	44	31	38	54	17	14	10	7	12
359	45	2	2	3	9000	5000	1	144	2	2		0	0	2	10	8	3	1	10	1		1	1	15	0	86	90	7	64	41	91	2	86	75.5	160		86	75	96	88	91	91	88	100	28	29	29	18	23
360	25	1	2	3	10000	4000	1	3	1	0		1	1	1	10.5	7	3	1	7	1		1	1	19	6	40	42	4	36	29	64	1	79	52	152.4	79		46	42	47	31	47	33	46	15	10	15	11	10
361	23	1	2	4	12000	3000	1	24	8	2		2	1	1	10	7	3	3	4	1		1	2	19	9	71	74	7	64	38	84	2	70	55	160	70		63	75	63	75	84	79	79	20	24	27	15	18
362	22	1	1	4	9000	5000	2	6	2	2		1	2	1	10.5	7	3	2	6	1		2	1	19	4	61	64	6	55	35	78	2	78	62.8	172.72	78		75	54	66	66	59	58	67	21	21	19	18	13
363	24	1	1	3	10000	5000	1	24	2	3		6	2	1	8	7	1	1	10	1		2	2	36	13	61	64	1	9	32	71	2	76.2	57	162.56	76.2		63	75	63	63	66	67	50	20	20	21	15	18
364	32	1	2	3	10000	3000	1	108	2	0		2	3	1	8	7	1	3	5	1		1	1	15	4	29	30	2	18	32	71	3	81.28	72	162.56	81.28		29	33	28	31	31	29	29	9	10	10	7	8
365	19	1	1	4	9000	5000	2	6	2	7		3	2	1	10	6	1	2	10	1		2	1	24	9	62	65	6	55	42	93	2	68	56.55	160	68		75	50	66	69	59	67	67	21	22	19	18	12
366	30	1	1	2	13000	4000	1	8	2	4		0	0	2	10.5	6	3	3	8	1		1	1	16	4	72	75	7	64	43	96	2	81.5	63.15	170	81.5		50	75	66	81	78	92	83	21	26	25	12	18
367	25	1	2	4	10000	5000	1	6	2	1		1	2	1	10.5	8	2	1	5	1		1	1	18	14	77	80	8	73	44	98	1	63	46.1	152.4	63		54	75	75	84	81	96	96	24	27	26	13	18
368	36	2	2	3	9000	2000	2	144	2	4		3	0	1	10	8	1	1	10	1		1	1	23	3	88	92	5	45	33	73	1	72	45.7	150		72	75	92	94	94	88	100	100	30	30	28	18	22
369	45	2	1	3	13000	3500	1	192	2	1		0	0	2	10	7	1	1	6	1		1	1	18	0	54	56	5	45	33	73	2	68	49.55	151		68	25	54	50	63	56	75	71	16	20	18	6	13
370	27	2	2	3	10000	4000	1	6	1	1		3	0	1	10	6	1	1	10	1		1	1	15	3	66	69	7	64	45	100	1	72	49.4	160		72	71	71	66	72	69	67	67	21	23	22	17	17
371	18	1	1	4	10000	3000	2	8	1	3		4	3	1	10	7	1	1	7	1		1	1	23	2	56	58	6	55	31	69	2	68	55	165	68		42	54	53	56	66	58	79	17	18	21	10	13
372	43	1	1	3	10000	2500	1	7	2	3		3	2	1	10.5	3	3	1	10	1		2	1	17	1	52	54	10	91	41	91	2	83	63	170.18	83		25	50	44	59	59	75	67	14	19	19	6	12
373	31	2	2	3	10000	2000	1	60	2	3		4	3	1	10.5	6	1	1	6	1		2	2	23	4	66	69	8	73	38	84	2	87	69.2	160		87	50	75	63	69	75	75	75	20	22	24	12	18
374	25	1	1	4	10000	5000	2	7	2	0		2	0	1	8.5	6	3	2	10	1		2	1	21	6	72	75	4	36	27	60	1	67	44.6	157	67		75	71	78	66	81	63	92	25	21	26	18	17
375	30	1	2	2	10000	2000	1	132	2	3		5	2	1	10.5	9	3	1	10	1		1	1	18	5	51	53	7	64	39	87	2	81	65.6	175	81		33	58	41	56	63	58	63	13	18	20	8	14
376	29	1	1	3	12000	2500	2	6	2	1		7	3	1	8.5	7	3	1	10	1		1	1	6	6	59	61	3	27	38	84	2	70	42.7	161	70		75	63	66	63	56	46	63	21	20	18	18	15
377	21	2	1	4	10000	2500	1	7	2	3		4	1	1	10.5	6	1	1	8	1		1	1	21	2	59	61	9	82	38	84	2	72	56.65	150		72	38	63	53	59	72	75	71	17	19	23	9	15
378	28	2	2	4	10000	8000	1	7	10	3		3	1	1	10	6	1	1	6	1		1	1	21	2	63	66	8	73	39	87	1	71	54.55	152		71	46	58	56	69	72	75	83	18	22	23	11	14
379	24	2	1	4	10000	2500	1	7	10	3		4	1	2	10.5	6	1	1	9	1		1	1	26	2	58	60	9	82	39	87	1	66	51.6	157.08		66	42	58	56	63	63	75	67	18	20	20	10	14
380	23	2	1	3	10000	4000	2	7	1	7		2	2	1	10.5	8	1	1	8	1		1	1	21	0	28	29	6	55	30	67	1	70.5	51.45	153		70.5	25	25	28	28	31	29	38	9	9	10	6	6
381	47	2	2	4	10000	4000	1	144	2	0		0	4	2	10.5	7	1	1	9	1		2	1	0	0	76	79	11	100	39	87	2	98	82.5	153		98	100	67	75	84	78	79	71	24	27	25	24	16
382	49	1	2	2	10000	3000	2	120	1	1		3	2	1	10.5	5	3	3	7	1		1	1	17	5	71	74	9	82	42	93	3	80.5	53.05	165.1	80.5		75	75	75	69	78	63	83	24	22	25	18	18
383	41	2	2	2	10000	5000	1	108	2	0		7	0	1	10.5	6	3	1	8	1		2	1	24	18	62	65	6	55	42	93	4	76	56.45	156		76	100	58	63	59	72	63	38	20	19	23	24	14
384	23	2	1	2	10000	3000	2	7	8	0		7	4	1	10.5	6	1	1	8	1		2	1	24	13	50	52	6	55	39	87	1	60	43.55	161		60	50	54	53	53	50	50	54	17	17	16	12	13
385	40	1	2	2	10000	5000	1	108	2	1		2	4	1	10.5	7	3	3	6	1		2	1	17	1	72	75	7	64	36	80	2	85	63.7	163	85		75	75	75	75	75	75	75	24	24	24	18	18
386	33	2	2	4	10000	8000	2	48	10	3		3	0	1	10.5	6	3	3	6	1		1	1	29	4	63	66	6	55	39	87	2	73	48.6	151		73	29	63	56	66	75	88	83	18	21	24	7	15
387	18	2	2	4	10000	5000	2	12	1	3		7	0	1	10.5	6	1	3	8	1		1	1	17	14	46	48	3	27	36	80	1	57	40.4	156		57	92	42	41	50	53	25	33	13	16	17	22	10
388	30	1	2	3	10000	5000	1	48	2	2		7	0	1	10.5	6	3	3	10	1		2	1	17	27	65	68	5	45	42	93	1	62	42.3	160	62		100	46	75	56	72	88	38	24	18	23	24	11
389	23	1	1	3	11000	5000	1	60	1	4		4	4	1	8	8	1	2	10	2	1	1	1	22	7	88	92	2	18	26	58	2	78	54.95	168	78		100	96	91	94	91	88	83	29	30	29	24	23
390	26	1	2	3	11000	5000	1	12	1	2		2	7	2	12	7	1	1	5	1		1	1	20	1	50	52	6	55	24	53	2	72	54.2	158	72		46	50	56	56	44	67	46	18	18	14	11	12
391	26	1	2	3	11000	5000	1	84	8	3		3	3	2	12	6	3	3	1	1		1	1	20	0	74	77	0	0	37	82	3	70	57.8	164	70		71	75	72	81	78	75	88	23	26	25	17	18
392	25	1	1	3	10000	5000	1	108	1	1		1	3	1	8	6	1	1	1	1		1	1	20	4	24	25	0	0	36	80	2	68	53.05	163	68		25	25	25	25	25	25	25	8	8	8	6	6
393	22	1	1	3	10000	3000	1	36	8	7		7	7	1	8	6	3	3	5	1		2	2	23	9	96	100	8	73	36	80	2	75	59.75	166	75		100	100	100	100	100	100	100	32	32	32	24	24
394	22	1	1	3	11000	3000	1	60	1	1		1	2	1	10	6	3	3	6	1		1	1	23	23	65	68	0	0	25	56	4	75	57.8	166	75		54	83	66	66	72	71	63	21	21	23	13	20
395	20	1	1	3	9000	1500	1	24	1	1		1	3	2	8	8	1	1	9	1		1	1	14	5	46	48	6	55	35	78	2	76	60.75	157	76		42	50	47	47	50	50	50	15	15	16	10	12
396	25	1	2	3	10000	3000	2	96	4	2		3	3	1	8	6	1	3	8	1		1	2	14	1	70	73	6	55	25	56	2	69	53.2	163	69		79	71	69	78	72	71	71	22	25	23	19	17
397	30	2	2	2	11000	3000	1	96	1	0		1	3	1	8	5	2	1	10	1		1	1	14	3	61	64	9	82	34	76	2	86	70.25	171		86	67	67	69	63	59	58	63	22	20	19	16	16
398	23	1	1	3	10000	4000	2	60	1	3		0	3	2	8	6	2	2	8	1		1	1	17	1	96	100	0	0	37	82	2	85	58.85	132	85		100	100	100	100	100	100	100	32	32	32	24	24
399	18	2	1	4	10000	3000	1	6	8	1		7	7	2	10	7	1	1	1	1		2	1	28	9	50	52	0	0	27	60	3	72	61.5	165		72	58	50	50	56	50	50	50	16	18	16	14	12
400	24	2	2	3	10000	3000	1	84	8	1		3	5	1	10	8	1	2	9	1		1	1	20	3	25	26	9	82	25	56	1	68	56.55	163		68	25	25	25	25	28	25	29	8	8	9	6	6
401	23	1	1	4	10000	2500	2	48	10	4		0	5	1	11	8	1	2	8	1		1	1	20	10	88	92	8	73	29	64	1	60	45.8	153	60		96	83	91	91	94	92	96	29	29	30	23	20
402	37	1	2	2	9000	4000	2	24	8	2		2	2	1	7	6	3	3	3	1		2	1	24	14	56	58	7	64	32	71	3	75	63.25	168	75		42	58	53	63	59	63	71	17	20	19	10	14
403	28	1	1	3	10000	3500	1	180	2	4		2	4	1	13	5	3	2	8	1		2	1	11	1	72	75	10	91	36	80	1	65	46.65	160	65		75	71	66	78	81	71	83	21	25	26	18	17
404	35	2	2	3	11000	6000	1	72	2	0		1	1	1	10	8	2	1	8	1		1	1	6	12	82	85	8	73	33	73	3	73	61.9	153		73	54	88	72	84	100	100	100	23	27	32	13	21
405	23	1	2	4	10000	4000	1	48	1	6		7	5	1	8	8	1	2	4	2	2	1	1	18	0	72	75	8	73	32	71	2	85	57.05	150	85		96	67	72	81	72	50	88	23	26	23	23	16
406	40	2	2	2	12000	8000	1	132	2	5		7	2	0	11		3	1	6	1		2	2	20	6	82	85	8	73	35	78	3	82	63	152		82	88	100	72	91	94	75	79	23	29	30	21	24
[truncated: 2 more columns]

## Sheet: Data definition
Sr No.	Variable	Description	Variable label
1	id	Identification number	Running number
2	age	Age of the participant	Completed age in years
3	gender	Gender of participant	1= Male 2=Female
4	mstatus	Marital status of participant	1= Single 2= Married
5	edu	Educational level of participant	1= Illiterate 2=Primary School 3=Middle School 4=High school 5= Bachelor and above
6	inc	Monthly income of participant	Income in Thai Baht
7	outc	Monthly expense of participant	Expense in Thai Baht
8	hi	Having health insurance	1= Yes 2=No
9	thai	Duration of stay in Thailand	Duration in months
10	oil	Type of most consume oil in last month	1= Ground nut oil 2=Soybean oil 3=Rice bran oil 4=Sunflower oil 5=Coconut oil 6=Sesame oil 7=Palm oil 8=Mixed groundnut oil and palm oil 9=Animal fat 10=Other
11	ffd	Consumption of fast food in a week	Number of Days in a week
12	adst	Consumption of added salt or salty sauce before participant is about to eat	Number of Days in a week
13	sst	Consumption of salty foods such as fish sauce, fermented fish, salty dried fish or vegetables in brine	Number of Days in a week
14	veg	Consumption of at least 5 servings of fruits/vegetables per day	Number of Days in a week
15	pa	Physical activity	1= Adequate 2=Inadequate
16	workt	Working hour per day	Hours in a day
17	slpt	Sleep duration at night	Hours in a day
18	smk	Smoking history	1= Non-smoker 2= Former smoker 3=Current smoker
19	alc	Alcohol drinking history	1= Never drink 2=Former drinker 3=Current drinker
20	hstatus	Perceived health status	1 to 5 = Unhealthy 6 to 10= Healthy
21	cnd	History of chronic disease	1= No 2= Yes
22	tx	Regular treatment taking for chronic disease	1=No 2=Yes 3=Other
23	fhht	Family history of hypertension	1=No 2=Yes
24	fhcn	Family history of other chronic disease	1=No 2=Yes
25	pss	Perceived stress scale	Scores
26	phq	Depression scores	Scores
27	hlscores	Health literacy scores	Scores
28	hl	Percentage for health literacy scores	Percentage
29	kngscores	Knowledge scores	Total scores
30	kng	Percentage for knowledge scores	Percentage
31	attscores	Attitude scores	Total scores
32	att	Percentage for attitude scores	Percentage
33	bp	Blood pressure	1=Normal (SBP <120mmHg and DBP <80mmHg) 2=Pre-hypertension (SBP =120-139 mmHg and/or DBP = 80-89mmHg) 3=Stage 1 hypertension (SBP =140 mmHg - 159 mmHg and/or DBP =90 mmHg- 99mmHg) 4= Stage 2 hypertension (SBP ≥ 160 mmHg and/or DBP ≥ 100 mmHg)
34	wc	Waist circumference	Centimeter
35	wt	Body weight	Kilograms
36	hgt	Height	Centimeter
37	wcm	Waist circumference of men	Centimeter
38	wcf	Waist circumference of women	Centimeter
39	hlaccess	Health literacy in dimension of access	Percentage
40	hlunderstand	Health literacy in dimension of understand	Percentage
41	hlhc	Health literacy in health care domain	Percentage
42	hldp	Health literacy in disease prevention domain	Percentage
43	hlhp	Health literacy in health promotion domain	Percentage
44	hlappraise	Health literacy in dimension of appraise	Percentage
45	hlapply	Health literacy in dimension of apply	Percentage
46	hcscores	Scores of health literacy in health care domain	Scores
47	dpscores	Scores of health literacy in disease prevention domain	Scores
48	hpscores	Scores of health literacy in health promotion domain	Scores
49	accessscores	Scores of health literacy in dimension of access	Scores
50	understandscores	Scores of health literacy in dimension of understand	Scores
51	appraisescores	Scores of health literacy in dimension of appraise	Scores
52	applyscores	Scores of health literacy in dimension of apply	Scores
